# Supplementary material for: Genome sequence of Gossypium herbaceum and genome updates of Gossypium arboreum and Gossypium hirsutum provide insights into cotton A-genome evolution
Source: Nat Genet. 2020 Apr 13;52(5):516–24. doi: 10.1038/s41588-020-0607-4 (PMC7203013; doi:10.1038/s41588-020-0607-4)
Supplement: Supplementary file 3 — Supplementary Tables 6–14 [file 41588_2020_607_MOESM3_ESM.xlsx]

## Sheet: Supplementary Table 6
Supplementary table 6 Summary of the overlapped SVs events between common SVs and genic regions.
Chromosome	Start	End	Type	Gene	Distance to closest gene	NR annotation
bgi_A06	121966258	121966258	INS	Ghi_A06G10651	1	heat shock protein 70
bgi_A12	111296761	111296885	DEL	Ghi_A12G15661	1	PREDICTED: jmjC domain-containing protein 4
bgi_A07	7528797	7533763	DEL	Ghi_A07G03266	2	hypothetical protein B456_001G065200
bgi_A09	77557264	77562507	DEL	Ghi_A09G10686	2	hypothetical protein B456_006G205400
bgi_A11	110640254	110640911	DEL	Ghi_A11G14971	2	NA
bgi_A02	103498191	103501832	DEL	Ghi_A02G09036	3	WRKY15
bgi_A05	3678503	3678503	INS	Ghi_A05G01936	3	PREDICTED: uncharacterized protein LOC105767492 isoform X1
bgi_A07	758758	759199	DEL	Ghi_A07G00376	3	PREDICTED: uncharacterized protein LOC105782833
bgi_A09	84384195	84384195	INS	Ghi_A09G14251	3	hypothetical protein F383_10174
bgi_A09	85276889	85276889	INS	Ghi_A09G14826	3	PREDICTED: pectinesterase-like
bgi_A08	7547554	7547554	INS	Ghi_A08G02991	4	PREDICTED: nitrate reductase
bgi_A08	117016814	117016882	DEL	Ghi_A08G11501	4	PREDICTED: LOW QUALITY PROTEIN: GMP synthase
bgi_A09	56668670	56668670	INS	Ghi_A09G04386	4	Cytochrome P450
bgi_A10	121245990	121249632	DEL	Ghi_A10G14401	4	PREDICTED: pentatricopeptide repeat-containing protein At2g22410, mitochondrial
bgi_A01	11837582	11837582	INS	Ghi_A01G03611	5	cytoplasmic aconitate hydratase
bgi_A05	56827630	56830889	DEL	Ghi_A05G18491	5	Deneddylase UL36
bgi_A08	112943404	112948463	DEL	Ghi_A08G10596	5	hypothetical protein B456_004G195800
bgi_A03	14726244	14731496	DEL	Ghi_A03G03741	6	hypothetical protein F383_14238
bgi_A08	8717976	8720398	DEL	Ghi_A08G03226	6	hypothetical protein B456_004G068800
bgi_A01	5233997	5233997	INS	Ghi_A01G02031	7	hypothetical protein B456_002G049600
bgi_A03	9592498	9597722	DEL	Ghi_A03G02886	7	hypothetical protein F383_24312
bgi_A09	77828210	77833449	DEL	Ghi_A09G10816	7	Ribosome maturation factor RimP
bgi_A11	240486	240486	INS	Ghi_A11G00086	7	Calcium uniporter, mitochondrial
bgi_A02	100096155	100096155	INS	Ghi_A02G08216	8	NA
bgi_A08	113496964	113496964	INS	Ghi_A08G10721	8	PREDICTED: uncharacterized protein At1g04910-like
bgi_A01	26104666	26105827	DEL	Ghi_A01G05811	9	Cytochrome P450
bgi_A07	7335038	7335038	INS	Ghi_A07G03191	9	PREDICTED: cytochrome P450 71A9-like
bgi_A11	58732291	58736992	DEL	Ghi_A11G11916	9	putative mannitol dehydrogenase
bgi_A04	2834196	2834338	DEL	Ghi_A04G00811	10	hypothetical protein F383_13023
bgi_A10	21148536	21149526	DEL	Ghi_A10G05776	10	PREDICTED: phosphatidylinositol/phosphatidylcholine transfer protein SFH12-like isoform X2
bgi_A06	3915615	3923007	DEL	Ghi_A06G01611	11	PREDICTED: uncharacterized acetyltransferase At3g50280-like
bgi_A08	120090529	120095530	DEL	Ghi_A08G12546	11	Ethylene-overproduction 1 -like protein
bgi_A09	82259608	82259713	DEL	Ghi_A09G13091	11	Methylenetetrahydrofolate reductase 2 -like protein
bgi_A05	5352686	5357979	DEL	Ghi_A05G02616	12	PREDICTED: pentatricopeptide repeat-containing protein At1g11290-like
bgi_A03	35246445	35246445	INS	Ghi_A03G05186	13	hypothetical protein B456_005G122700
bgi_A09	14004039	14004039	INS	Ghi_A09G01936	13	Transcription factor bHLH61 -like protein
bgi_A03	75293630	75293630	INS	Ghi_A03G07481	15	PREDICTED: isocitrate lyase-like
bgi_A10	76921029	76921029	INS	Ghi_A10G08571	15	hypothetical protein B456_011G140900
bgi_A10	2645850	2655828	DEL	Ghi_A10G01331	16	Serine/threonine-protein kinase PBS1
bgi_A12	109567095	109567195	DEL	Ghi_A12G14746	16	PREDICTED: heat shock protein 83
bgi_A13	172435	190645	DEL	Ghi_A13G00086	16	PREDICTED: CO(2)-response secreted protease-like
bgi_A06	2259778	2271098	DEL	Ghi_A06G01016	17	Chromosome-associated kinesin KIF4B
bgi_A06	123530583	123530667	DEL	Ghi_A06G11021	17	PREDICTED: uncharacterized protein LOC105773100
bgi_A12	13908249	13913067	DEL	Ghi_A12G03191	17	hypothetical protein F383_18323
bgi_A07	7727091	7730733	DEL	Ghi_A07G03341	18	PREDICTED: uncharacterized protein LOC105789850
bgi_A11	2502827	2508108	DEL	Ghi_A11G01446	18	PREDICTED: 60S ribosomal protein L15-1-like
bgi_A11	4665977	4671463	DEL	Ghi_A11G02656	18	hypothetical protein B456_007G053700
bgi_A13	109299739	109302742	DEL	Ghi_A13G13276	18	hypothetical protein F383_29495
bgi_A06	103809939	103825073	DEL	Ghi_A06G08526	19	PREDICTED: uncharacterized protein LOC105771918
bgi_A11	479406	480085	DEL	Ghi_A11G00206	19	PREDICTED: thaumatin-like protein
bgi_A11	1027755	1027993	DEL	Ghi_A11G00526	19	PREDICTED: dehydration-responsive element-binding protein 1D-like
bgi_A13	104858403	104858453	DEL	Ghi_A13G11446	19	PREDICTED: uncharacterized protein LOC105781886 isoform X1
bgi_A03	92923660	92928503	DEL	Ghi_A03G08431	20	PREDICTED: uncharacterized protein At1g66480-like
bgi_A03	114329573	114334676	DEL	Ghi_A03G12481	20	MLO-like protein 4
bgi_A05	348971	354316	DEL	Ghi_A05G00146	20	hypothetical protein B456_009G074500
bgi_A07	92776755	92797428	DEL	Ghi_A07G12366	20	PREDICTED: uncharacterized protein LOC105761196
bgi_A12	109637194	109641627	DEL	Ghi_A12G14786	21	Calcium-dependent lipid-binding family protein
bgi_A04	77589595	77594916	DEL	Ghi_A04G05811	23	PREDICTED: uncharacterized protein LOC105793429
bgi_A09	74884871	74889974	DEL	Ghi_A09G09466	23	PREDICTED: mitogen-activated protein kinase-binding protein 1 isoform X3
bgi_A12	103986166	103986444	DEL	Ghi_A12G11901	23	PREDICTED: uncharacterized protein LOC105764915
bgi_A01	89020088	89020088	INS	Ghi_A01G08761	24	Actin-related 3 -like protein
bgi_A05	19753417	19758761	DEL	Ghi_A05G10091	24	PREDICTED: GDSL esterase/lipase At1g28590-like
bgi_A05	105176615	105189140	DEL	Ghi_A05G21381	24	hypothetical protein B456_012G059800
bgi_A08	38365204	38369682	DEL	Ghi_A08G05236	24	PREDICTED: flavonoid 3-O-glucosyltransferase-like
bgi_A04	76324786	76327921	DEL	Ghi_A04G05686	25	Protein scribble
bgi_A05	112905024	112922733	DEL	Ghi_A05G23251	25	3-phosphoinositide-dependent protein kinase 1
bgi_A09	2241192	2246485	DEL	Ghi_A09G00456	26	PREDICTED: terpene synthase 10-like
bgi_A08	118947129	118952233	DEL	Ghi_A08G12136	27	PREDICTED: serine/threonine-protein kinase BRI1-like 2
bgi_A05	107175443	107175443	INS	Ghi_A05G21736	28	PREDICTED: ATP-dependent zinc metalloprotease FTSH 6, chloroplastic-like
bgi_A12	66563945	66569276	DEL	Ghi_A12G05646	28	PREDICTED: uncharacterized protein LOC105763646 isoform X4
bgi_A02	95547014	95547014	INS	Ghi_A02G07526	31	PREDICTED: uncharacterized protein LOC105787001
bgi_A03	13012544	13017308	DEL	Ghi_A03G03541	31	PREDICTED: uncharacterized protein LOC105804647 isoform X2
bgi_A05	16785039	16785039	INS	Ghi_A05G08711	31	PREDICTED: G-type lectin S-receptor-like serine/threonine-protein kinase CES101
bgi_A08	115485883	115486120	DEL	Ghi_A08G11141	31	Cytochrome P450 protein
bgi_A08	125723543	125727185	DEL	Ghi_A08G15296	31	PREDICTED: pentatricopeptide repeat-containing protein At5g25630
bgi_A09	78888149	78891789	DEL	Ghi_A09G11401	31	Glutamine synthetase leaf isozyme, chloroplastic
bgi_A11	4700398	4705969	DEL	Ghi_A11G02671	31	PREDICTED: uncharacterized protein LOC105802217
bgi_A11	60755787	60763403	DEL	Ghi_A11G12031	31	PREDICTED: uncharacterized protein LOC105780927
bgi_A11	81059638	81059831	DEL	Ghi_A11G13026	31	hypothetical protein B456_006G063800
bgi_A05	110437564	110454393	DEL	Ghi_A05G22506	32	PREDICTED: phytoene synthase 2, chloroplastic-like
bgi_A09	50475668	50475668	INS	Ghi_A09G03686	32	PREDICTED: long chain acyl-CoA synthetase 6, peroxisomal-like
bgi_A13	97710024	97715370	DEL	Ghi_A13G09961	32	PREDICTED: protochlorophyllide reductase, chloroplastic-like
bgi_A03	88580322	88591859	DEL	Ghi_A03G08111	33	PREDICTED: uncharacterized protein LOC105791702
bgi_A09	58675856	58680959	DEL	Ghi_A09G04586	33	Nuclease S1
bgi_A11	89758752	89758752	INS	Ghi_A11G13501	33	PREDICTED: T-complex protein 1 subunit eta
bgi_A11	124632601	124632812	DEL	Ghi_A11G18076	33	PREDICTED: uncharacterized protein At3g17950
bgi_A07	79392049	79392049	INS	Ghi_A07G10666	34	Transmembrane 33
bgi_A07	91604057	91604057	INS	Ghi_A07G11971	34	NA
bgi_A08	125140333	125140333	INS	Ghi_A08G14901	34	Arginine--tRNA ligase
bgi_A06	32809350	32809408	DEL	Ghi_A06G05186	35	PREDICTED: uncharacterized protein LOC105772962
bgi_A06	90234515	90239631	DEL	Ghi_A06G07866	35	PREDICTED: protein NRT1/ PTR FAMILY 4.5-like
bgi_A09	72744707	72749718	DEL	Ghi_A09G08521	35	PREDICTED: UDP-glycosyltransferase 73C3-like
bgi_A01	3878387	3878387	INS	Ghi_A01G01716	36	PREDICTED: uncharacterized protein LOC105767609
bgi_A05	114958037	114962226	DEL	Ghi_A05G23866	37	Ubiquitin-like protein ATG12
bgi_A07	4091963	4103760	DEL	Ghi_A07G01886	37	Phospholipase D Z
bgi_A08	1871521	1874431	DEL	Ghi_A08G01001	38	Microtubule-associated TORTIFOLIA1 -like protein
bgi_A11	85358549	85362432	DEL	Ghi_A11G13176	38	hypothetical protein B456_003G086600
bgi_A02	422528	427872	DEL	Ghi_A02G00136	39	Ras-related RABA5d -like protein
bgi_A05	8151665	8156768	DEL	Ghi_A05G04076	39	PREDICTED: pre-mRNA cleavage factor Im 25 kDa subunit 1-like
bgi_A11	18896644	18896644	INS	Ghi_A11G08326	39	PREDICTED: uncharacterized protein LOC105803392
bgi_A03	1120209	1131933	DEL	Ghi_A03G00486	40	hypothetical protein F383_23634
bgi_A04	85442782	85457254	DEL	Ghi_A04G08061	40	hypothetical protein B456_012G185100
bgi_A09	1005073	1005172	DEL	Ghi_A09G00206	40	PREDICTED: probable LRR receptor-like serine/threonine-protein kinase At1g07650 isoform X3
bgi_A03	103807428	103807428	INS	Ghi_A03G09601	41	Mitochondrial outer membrane porin of 34 kDa
bgi_A05	21672141	21672141	INS	Ghi_A05G11076	41	hypothetical protein B456_009G184500
bgi_A10	4560380	4565733	DEL	Ghi_A10G02301	41	PREDICTED: carboxy-terminal domain RNA polymerase II polypeptide A small phosphatase 1-like
bgi_A01	5462411	5462484	DEL	Ghi_A01G02111	42	PREDICTED: putative receptor-like protein kinase At3g47110
bgi_A06	93620981	93625709	DEL	Ghi_A06G08011	42	PREDICTED: sugar carrier protein C-like
bgi_A07	20560185	20560275	DEL	Ghi_A07G06236	42	PREDICTED: transcription factor HBP-1b(c38)-like isoform X2
bgi_A09	10196663	10201554	DEL	Ghi_A09G01676	42	PREDICTED: salicylate/benzoate carboxyl methyltransferase-like
bgi_A11	14485555	14485555	INS	Ghi_A11G06906	42	PREDICTED: uncharacterized protein LOC105803106 isoform X2
bgi_A04	11051761	11051761	INS	Ghi_A04G02226	43	PREDICTED: zingipain-2-like
bgi_A06	22480568	22485809	DEL	Ghi_A06G04401	43	3-oxoacyl-
bgi_A12	102504388	102508088	DEL	Ghi_A12G11411	43	hypothetical protein B456_008G131200
bgi_A07	9397856	9398539	DEL	Ghi_A07G03811	44	hypothetical protein B456_001G075800
bgi_A11	18496360	18500121	DEL	Ghi_A11G08186	44	LRR-repeat 12 -like protein
bgi_A06	1896485	1901819	DEL	Ghi_A06G00886	45	hypothetical protein B456_010G019900
bgi_A07	46441581	46441581	INS	Ghi_A07G09211	46	Deneddylase UL36
bgi_A12	99300541	99305514	DEL	Ghi_A12G10441	46	Nitrate transporter 1.2 -like protein
bgi_A07	80362235	80362235	INS	Ghi_A07G10811	47	Protein ODORANT1
bgi_A10	1694676	1698459	DEL	Ghi_A10G00726	47	PREDICTED: uncharacterized protein LOC105778550
bgi_A06	128176708	128176708	INS	Ghi_A06G12766	48	hypothetical protein B456_010G250400
bgi_A01	6880945	6881364	DEL	Ghi_A01G02411	49	Transcription factor ILR3 -like protein
bgi_A03	14348444	14353489	DEL	Ghi_A03G03661	49	Glycosyl hydrolase 9B1
bgi_A07	9862483	9863711	DEL	Ghi_A07G04001	49	Formin-like protein 20
bgi_A07	23005865	23010904	DEL	Ghi_A07G06711	49	PREDICTED: uncharacterized protein LOC105793610
bgi_A10	116980957	116984598	DEL	Ghi_A10G13316	49	PREDICTED: receptor-like protein kinase THESEUS 1
bgi_A12	107400193	107403365	DEL	Ghi_A12G13516	49	PREDICTED: uncharacterized protein LOC105765260
bgi_A06	31831292	31833713	DEL	Ghi_A06G05076	50	PREDICTED: pollen-specific protein SF21-like isoform X4
bgi_A10	117797040	117802317	DEL	Ghi_A10G13491	50	PREDICTED: NAC domain-containing protein 48-like
bgi_A10	3532986	3534808	DEL	Ghi_A10G01726	51	PAP-specific phosphatase HAL2-like protein
bgi_A10	77159406	77172187	DEL	Ghi_A10G08601	51	hypothetical protein B456_011G017300, partial
bgi_A12	83587411	83604401	DEL	Ghi_A12G06956	51	PREDICTED: eukaryotic translation initiation factor 1A-like
bgi_A05	106043521	106043521	INS	Ghi_A05G21516	52	PREDICTED: uncharacterized protein LOC105778798
bgi_A10	26179446	26179446	INS	Ghi_A10G06496	52	hypothetical protein B456_002G130100
bgi_A11	118526389	118542265	DEL	Ghi_A11G16831	53	hypothetical protein B456_007G315100
bgi_A05	14670821	14670883	DEL	Ghi_A05G07626	54	PREDICTED: probable protein phosphatase 2C 25
bgi_A06	1654635	1655018	DEL	Ghi_A06G00801	54	PREDICTED: uncharacterized protein LOC105772498 isoform X1
bgi_A08	78942	83735	DEL	Ghi_A08G00026	54	PREDICTED: transmembrane protein 56-B isoform X3
bgi_A10	1937468	1942841	DEL	Ghi_A10G00876	54	PREDICTED: lysine-specific demethylase JMJ18-like isoform X2
bgi_A12	103085624	103090976	DEL	Ghi_A12G11571	54	hypothetical protein F383_27203
bgi_A06	52776940	52781950	DEL	Ghi_A06G06571	55	hypothetical protein B456_001G178300
bgi_A03	7545652	7548092	DEL	Ghi_A03G02391	56	PREDICTED: dirigent protein 24-like
bgi_A03	107276769	107279456	DEL	Ghi_A03G10191	56	Rab GTP-binding protein Rab11a
bgi_A03	112094373	112099258	DEL	Ghi_A03G11576	56	hypothetical protein B456_005G224200
bgi_A02	105077016	105080659	DEL	Ghi_A02G09516	57	hypothetical protein B456_003G014600
bgi_A03	113589492	113593971	DEL	Ghi_A03G12116	57	PREDICTED: UDP-glycosyltransferase 84B1-like
bgi_A10	2331669	2337012	DEL	Ghi_A10G01146	57	Pyrophosphate--fructose 6-phosphate 1-phosphotransferase subunit beta
bgi_A04	69896519	69896959	DEL	Ghi_A04G04946	58	Protein IQ-DOMAIN 1 -like protein
bgi_A08	121515647	121516095	DEL	Ghi_A08G13161	58	PREDICTED: probable aldo-keto reductase 1
bgi_A10	11917041	11934383	DEL	Ghi_A10G04116	58	PREDICTED: pentatricopeptide repeat-containing protein At5g16860
bgi_A04	74923784	74923784	INS	Ghi_A04G05461	59	PREDICTED: uncharacterized protein LOC105781011
bgi_A05	8999277	8999277	INS	Ghi_A05G04576	59	UDP-sulfoquinovose synthase, chloroplastic
bgi_A09	84499273	84504644	DEL	Ghi_A09G14316	59	PREDICTED: ethylene-responsive transcription factor ERF096-like
bgi_A10	106969220	106969220	INS	Ghi_A10G11321	59	PREDICTED: uncharacterized protein LOC105776422
bgi_A11	15171627	15176405	DEL	Ghi_A11G07081	59	hypothetical protein B456_007G140600
bgi_A01	4013830	4018849	DEL	Ghi_A01G01776	60	hypothetical protein B456_002G040700
bgi_A02	46050590	46053228	DEL	Ghi_A02G05311	60	NA
bgi_A02	105825632	105829273	DEL	Ghi_A02G10046	60	putative acyl-activating enzyme 2 -like protein
bgi_A05	102982933	102982988	DEL	Ghi_A05G20956	60	PREDICTED: uncharacterized protein LOC105780070
bgi_A06	11855648	11863163	DEL	Ghi_A06G03201	61	PREDICTED: uncharacterized protein LOC105797665
bgi_A08	21151989	21162346	DEL	Ghi_A08G04591	61	PREDICTED: protein LURP-one-related 15-like
bgi_A10	46411921	46415217	DEL	Ghi_A10G07241	61	H0502G05.11 protein
bgi_A13	100366000	100366067	DEL	Ghi_A13G10501	63	PREDICTED: uncharacterized protein LOC105782871 isoform X1
bgi_A03	5755635	5755635	INS	Ghi_A03G01976	65	uncharacterized protein LOC100274218
bgi_A04	75143186	75153245	DEL	Ghi_A04G05491	65	Aldo-keto reductase family 4 member C9
bgi_A08	125783216	125786145	DEL	Ghi_A08G15356	65	PREDICTED: agamous-like MADS-box protein AGL80
bgi_A09	85095627	85095627	INS	Ghi_A09G14696	65	PREDICTED: uncharacterized protein LOC105800701 isoform X1
bgi_A10	113394247	113394299	DEL	Ghi_A10G12516	65	PREDICTED: trans-resveratrol di-O-methyltransferase-like
bgi_A11	2107250	2107250	INS	Ghi_A11G01206	65	Protein polybromo-1
bgi_A10	121203915	121203915	INS	Ghi_A10G14371	66	NA
bgi_A01	16916564	16919303	DEL	Ghi_A01G04536	67	EXS (ERD1SYG1) family protein, putative
bgi_A09	7695000	7695000	INS	Ghi_A09G01311	67	hypothetical protein B456_006G027100
bgi_A03	114569656	114573045	DEL	Ghi_A03G12611	68	PREDICTED: putative pectinesterase 11 isoform X1
bgi_A05	35985815	35991064	DEL	Ghi_A05G16056	68	hypothetical protein B456_009G288700
bgi_A11	296572	296572	INS	Ghi_A11G00111	68	hypothetical protein VITISV_015705
bgi_A11	29417693	29423079	DEL	Ghi_A11G10446	68	PREDICTED: protein MIZU-KUSSEI 1-like
bgi_A02	103363058	103367845	DEL	Ghi_A02G08976	69	hypothetical protein F383_03676
bgi_A06	25384057	25395468	DEL	Ghi_A06G04621	69	NA
bgi_A07	90683921	90688870	DEL	Ghi_A07G11791	69	PREDICTED: isoleucine N-monooxygenase 2-like
bgi_A09	73899859	73904861	DEL	Ghi_A09G08911	69	hypothetical protein B456_006G168800
bgi_A03	34039694	34044522	DEL	Ghi_A03G05126	70	26S proteasome non-ATPase regulatory subunit 14 -like protein
bgi_A05	111766350	111766933	DEL	Ghi_A05G22911	70	PREDICTED: G-type lectin S-receptor-like serine/threonine-protein kinase RLK1
bgi_A08	64809751	64809751	INS	Ghi_A08G06076	70	Protein IQ-DOMAIN 1 -like protein
bgi_A12	32798915	32803699	DEL	Ghi_A12G04526	70	DNAJ heat shock family protein
bgi_A05	40634694	40646516	DEL	Ghi_A05G16981	71	PREDICTED: probable terpene synthase 9
bgi_A06	127432117	127432117	INS	Ghi_A06G12246	71	PREDICTED: CAS1 domain-containing protein 1-like isoform X3
bgi_A02	79825122	79829758	DEL	Ghi_A02G06581	72	delta-cadinene synthase isozyme XC1
bgi_A05	10675858	10675858	INS	Ghi_A05G05401	72	PREDICTED: 3-hydroxyisobutyryl-CoA hydrolase-like protein 2, mitochondrial isoform X1
bgi_A05	111200537	111214622	DEL	Ghi_A05G22711	72	hypothetical protein B456_012G035000
bgi_A06	111418313	111423291	DEL	Ghi_A06G09051	72	hypothetical protein B456_010G169400
bgi_A09	76592419	76592419	INS	Ghi_A09G10171	72	PREDICTED: protein PLANT CADMIUM RESISTANCE 6-like
bgi_A10	60860779	60860779	INS	Ghi_A10G07571	72	PREDICTED: probable glutathione S-transferase
bgi_A10	35531387	35534523	DEL	Ghi_A10G06961	73	NA
bgi_A04	6120712	6120946	DEL	Ghi_A04G01501	74	PREDICTED: keratin-associated protein 6-2-like
bgi_A05	53250153	53250257	DEL	Ghi_A05G18346	74	U-box domain-containing 6 -like protein
bgi_A08	110397502	110397736	DEL	Ghi_A08G09931	74	hypothetical protein F383_32162
bgi_A12	415800	418220	DEL	Ghi_A12G00121	74	NADH dehydrogenase C1, chloroplastic/mitochondrial -like protein
bgi_A13	1680933	1685728	DEL	Ghi_A13G00751	74	PREDICTED: uncharacterized protein LOC105783869
bgi_A05	10408205	10408266	DEL	Ghi_A05G05241	76	hypothetical protein F383_01906
bgi_A06	128116800	128122065	DEL	Ghi_A06G12706	76	PREDICTED: probable F-box protein At4g22030
bgi_A01	94225234	94230511	DEL	Ghi_A01G08996	78	Zn-dependent exopeptidases superfamily protein
bgi_A05	114351971	114352130	DEL	Ghi_A05G23651	78	PREDICTED: U3 small nucleolar RNA-associated protein 18 homolog
bgi_A12	107436734	107441745	DEL	Ghi_A12G13551	78	glycoside hydrolase family 9 B14
bgi_A05	69773962	69773962	INS	Ghi_A05G18841	79	PREDICTED: uncharacterized protein LOC105776461
bgi_A06	52823411	52823411	INS	Ghi_A06G06581	79	PREDICTED: beta-glucosidase 12-like
bgi_A06	128217744	128218363	DEL	Ghi_A06G12801	79	PREDICTED: cytochrome b561 and DOMON domain-containing protein At5g47530-like
bgi_A07	3250847	3250905	DEL	Ghi_A07G01556	79	VAMP-like protein YKT61
bgi_A09	69259823	69259823	INS	Ghi_A09G07361	79	Uncharacterized protein TCM_007413
bgi_A11	56467	56467	INS	Ghi_A11G00021	79	PREDICTED: uncharacterized protein LOC105765756 isoform X2
bgi_A13	109711314	109711314	INS	Ghi_A13G13351	79	hypothetical protein F383_01057
bgi_A06	122374097	122374169	DEL	Ghi_A06G10741	80	putative mitochondrial carrier C12B10.09
bgi_A11	49353240	49356017	DEL	Ghi_A11G11536	80	White-brown complex protein 11
bgi_A04	73734309	73734309	INS	Ghi_A04G05331	81	NA
bgi_A11	18250579	18254204	DEL	Ghi_A11G08066	81	Putative lipid-transfer DIR1 -like protein
bgi_A12	89150959	89150959	INS	Ghi_A12G08301	81	Uncharacterized protein isoform 3
bgi_A13	30269890	30269890	INS	Ghi_A13G04566	81	NA
bgi_A13	2627287	2627370	DEL	Ghi_A13G01146	82	Arginine decarboxylase 1 -like protein
bgi_A05	101428594	101428594	INS	Ghi_A05G20641	84	non-specific lipid-transfer 2
bgi_A13	105063606	105063606	INS	Ghi_A13G11531	84	hypothetical protein F383_34501
bgi_A02	6722858	6727937	DEL	Ghi_A02G02076	85	PREDICTED: sucrose transport protein SUC2-like
bgi_A02	96078268	96078268	INS	Ghi_A02G07636	85	PREDICTED: cytosolic sulfotransferase 16-like
bgi_A06	39330382	39330382	INS	Ghi_A06G05816	85	PREDICTED: probable sucrose-phosphate synthase 1 isoform X1
bgi_A11	11482014	11482014	INS	Ghi_A11G05856	85	PREDICTED: putative pentatricopeptide repeat-containing protein At1g02420
bgi_A12	92918193	92923537	DEL	Ghi_A12G08996	85	Putative 1-aminocyclopropane-1-carboxylate deaminase
bgi_A05	107965806	107970980	DEL	Ghi_A05G21981	86	hypothetical protein F383_26252
bgi_A12	103690616	103690616	INS	Ghi_A12G11726	86	PREDICTED: derlin-1.1-like
bgi_A13	2315046	2348604	DEL	Ghi_A13G01001	86	protein phosphatase 2C
bgi_A02	93616490	93627591	DEL	Ghi_A02G07416	87	Leucine-rich repeat containing protein, putative
bgi_A06	115528511	115528511	INS	Ghi_A06G09431	87	Glutaminase
bgi_A11	96120	96120	INS	Ghi_A11G00036	87	hypothetical protein B456_008G298500
bgi_A01	3471799	3471799	INS	Ghi_A01G01571	88	PREDICTED: feruloyl CoA ortho-hydroxylase 1 isoform X2
bgi_A11	4833594	4833594	INS	Ghi_A11G02726	88	Mitochondrial translocator assembly and maintenance 41
bgi_A11	3777795	3782438	DEL	Ghi_A11G02161	89	PREDICTED: uncharacterized protein LOC105802118
bgi_A01	2500917	2501032	DEL	Ghi_A01G01176	90	hypothetical protein B456_002G026200
bgi_A06	127018953	127019052	DEL	Ghi_A06G11996	90	PREDICTED: shikimate O-hydroxycinnamoyltransferase-like
bgi_A07	73857673	73861077	DEL	Ghi_A07G10451	90	PREDICTED: uncharacterized protein LOC105797561
bgi_A08	122684250	122684250	INS	Ghi_A08G13626	90	PREDICTED: cytochrome P450 89A2-like
bgi_A08	2904669	2904738	DEL	Ghi_A08G01391	91	PREDICTED: uncharacterized protein LOC105790232
bgi_A11	34247283	34247283	INS	Ghi_A11G10921	91	hypothetical protein B456_007G215700
bgi_A06	128312518	128312585	DEL	Ghi_A06G12866	92	hypothetical protein F383_03816
bgi_A09	57319971	57319971	INS	Ghi_A09G04426	92	Transcriptional adapter ADA2b -like protein
bgi_A11	2470694	2470694	INS	Ghi_A11G01431	92	PREDICTED: metalloendoproteinase 1-like
bgi_A11	14506044	14506044	INS	Ghi_A11G06916	92	Ribosome biogenesis GTPase A
bgi_A05	64588169	64591642	DEL	Ghi_A05G18716	94	hypothetical protein L484_000844
bgi_A08	6670231	6675121	DEL	Ghi_A08G02711	94	hypothetical protein B456_004G059300
bgi_A13	94613322	94617813	DEL	Ghi_A13G09386	95	CBS domain-containing protein / transporter associated domain-containing protein isoform 2
bgi_A13	95823059	95823059	INS	Ghi_A13G09601	95	PREDICTED: uncharacterized protein LOC105783513
bgi_A10	19109967	19109967	INS	Ghi_A10G05451	96	Type III pantothenate kinase
bgi_A12	110965706	110965706	INS	Ghi_A12G15481	96	hypothetical protein F383_21926
bgi_A01	7891374	7896420	DEL	Ghi_A01G02761	97	PREDICTED: uncharacterized protein LOC105786712
bgi_A02	100064655	100064655	INS	Ghi_A02G08206	97	PREDICTED: recQ-mediated genome instability protein 1-like
bgi_A03	114552432	114565176	DEL	Ghi_A03G12606	97	PREDICTED: transcription factor bHLH63 isoform X1
bgi_A05	89074323	89079300	DEL	Ghi_A05G20036	97	PREDICTED: protein LYK2-like
bgi_A12	101702758	101708144	DEL	Ghi_A12G11096	97	Cytochrome P450
bgi_A12	109414291	109414291	INS	Ghi_A12G14651	97	PREDICTED: G-type lectin S-receptor-like serine/threonine-protein kinase At5g24080 isoform X1
bgi_A01	11027787	11033131	DEL	Ghi_A01G03371	98	TBC1 domain family member 15
bgi_A03	31384818	31384871	DEL	Ghi_A03G05016	98	HSF14
bgi_A03	46864738	46864899	DEL	Ghi_A03G05646	98	PREDICTED: WD repeat-containing protein RUP2-like
bgi_A10	5398807	5398807	INS	Ghi_A10G02681	98	hypothetical protein F383_11467
bgi_A13	30866571	30869727	DEL	Ghi_A13G04596	98	NAD-specific glutamate dehydrogenase
bgi_A04	81841566	81844518	DEL	Ghi_A04G06426	99	hypothetical protein B456_012G144900
bgi_A03	47077505	47077505	INS	Ghi_A03G05656	100	Prostaglandin E synthase 2
bgi_A06	110656260	110656260	INS	Ghi_A06G08971	100	PREDICTED: LOB domain-containing protein 4 isoform X1
bgi_A10	110760095	110760461	DEL	Ghi_A10G11911	100	PREDICTED: NADH dehydrogenase
bgi_A01	36492220	36500442	DEL	Ghi_A01G06566	101	hypothetical protein F383_32006
bgi_A12	513354	513405	DEL	Ghi_A12G00166	101	hypothetical protein B456_008G002300
bgi_A12	106318310	106321550	DEL	Ghi_A12G12941	102	PREDICTED: 21 kDa protein-like
bgi_A03	93481299	93481299	INS	Ghi_A03G08506	103	PREDICTED: uncharacterized protein LOC105794610 isoform X4
bgi_A03	101801735	101806521	DEL	Ghi_A03G09391	103	PREDICTED: AMSH-like ubiquitin thioesterase 2 isoform X4
bgi_A06	78540399	78551796	DEL	Ghi_A06G07371	103	PREDICTED: uncharacterized protein LOC105789591
bgi_A07	33237488	33242663	DEL	Ghi_A07G08321	103	potassium efflux antiporter, partial
bgi_A10	7504693	7504693	INS	Ghi_A10G03386	103	PREDICTED: uncharacterized protein LOC105775149
bgi_A11	118545960	118545960	INS	Ghi_A11G16841	103	hypothetical protein B456_004G088300
bgi_A13	90706702	90712005	DEL	Ghi_A13G08756	103	hypothetical protein B456_002G241900
bgi_A03	7994323	7998248	DEL	Ghi_A03G02546	104	UDP-glucuronic acid decarboxylase 1
bgi_A06	120145185	120150675	DEL	Ghi_A06G10176	104	hypothetical protein B456_010G192100
bgi_A10	121118431	121118431	INS	Ghi_A10G14316	106	PREDICTED: peptidyl-prolyl cis-trans isomerase CYP19-4-like
bgi_A11	2842384	2847728	DEL	Ghi_A11G01621	106	PREDICTED: uncharacterized protein LOC105802006
bgi_A13	90295061	90295061	INS	Ghi_A13G08711	106	hypothetical protein B456_003G068700
bgi_A03	98523702	98528799	DEL	Ghi_A03G09011	107	PREDICTED: E3 ubiquitin-protein ligase RGLG2 isoform X1
bgi_A05	1068331	1068665	DEL	Ghi_A05G00501	107	hypothetical protein F383_03858
bgi_A06	115366282	115370016	DEL	Ghi_A06G09391	107	PREDICTED: uncharacterized protein LOC105775598
bgi_A07	27594179	27607718	DEL	Ghi_A07G07561	107	PREDICTED: pleiotropic drug resistance protein 3-like
bgi_A12	22337741	22337807	DEL	Ghi_A12G04011	107	hypothetical protein B456_004G157000
bgi_A02	4228226	4229170	DEL	Ghi_A02G01406	108	atp-dependent rna helicase dbp-7
bgi_A04	13849219	13849219	INS	Ghi_A04G02576	108	Pollen Ole e 1 allergen and extensin family protein
bgi_A06	34708718	34711776	DEL	Ghi_A06G05361	108	NA
bgi_A10	55802435	55812275	DEL	Ghi_A10G07406	108	NA
bgi_A12	103946313	103949947	DEL	Ghi_A12G11876	108	hypothetical protein F383_20328
bgi_A02	105878356	105883570	DEL	Ghi_A02G10081	109	Protein RKD5 -like protein
bgi_A10	72475409	72478557	DEL	Ghi_A10G08136	109	hypothetical protein B456_008G006900
bgi_A10	78539821	78544869	DEL	Ghi_A10G08731	109	hypothetical protein B456_011G138200
bgi_A11	12076246	12076311	DEL	Ghi_A11G06046	109	PREDICTED: transcription factor MYB12-like
bgi_A11	13359730	13359973	DEL	Ghi_A11G06531	109	PREDICTED: putative E3 ubiquitin-protein ligase RF298
bgi_A01	11593599	11594451	DEL	Ghi_A01G03496	110	PREDICTED: UDP-glycosyltransferase 73C6-like
bgi_A03	80777124	80777124	INS	Ghi_A03G07836	110	PREDICTED: putative clathrin assembly protein At1g25240 isoform X1
bgi_A07	21996041	22001289	DEL	Ghi_A07G06506	110	Glycosyl hydrolase family protein isoform 2
bgi_A10	99593465	99594797	DEL	Ghi_A10G10386	110	Histone H3.2
bgi_A13	15967598	15968281	DEL	Ghi_A13G03756	110	hypothetical protein B456_009G323900
bgi_A04	79649268	79654530	DEL	Ghi_A04G06181	111	PREDICTED: CASP-like protein 4B1
bgi_A07	40044366	40048056	DEL	Ghi_A07G08836	111	Xylose operon regulatory
bgi_A07	84210402	84210402	INS	Ghi_A07G11161	112	Choline-phosphate cytidylyltransferase B
bgi_A01	99993934	99993934	INS	Ghi_A01G09556	113	aquaporin PIP2;4
bgi_A06	27498844	27498844	INS	Ghi_A06G04716	113	NA
bgi_A10	106669852	106671281	DEL	Ghi_A10G11226	114	hypothetical protein B456_011G204800
bgi_A11	58417490	58422593	DEL	Ghi_A11G11871	114	PREDICTED: UDP-glycosyltransferase 92A1-like
bgi_A12	6701259	6706563	DEL	Ghi_A12G01936	115	Beta-galactosidase 13 -like protein
bgi_A12	46989961	46989961	INS	Ghi_A12G05051	115	NA
bgi_A08	766558	766558	INS	Ghi_A08G00421	116	PREDICTED: CMP-N-acetylneuraminate-beta-1,4-galactoside alpha-2,3-sialyltransferase-like
bgi_A10	115105985	115111331	DEL	Ghi_A10G12871	116	PREDICTED: RING-H2 finger protein ATL72-like
bgi_A03	5942865	5943107	DEL	Ghi_A03G02036	117	Chromatin remodeling complex subunit, putative isoform 1
bgi_A04	409109	409334	DEL	Ghi_A04G00161	117	Uridine kinase-like protein 4
bgi_A08	86426251	86426353	DEL	Ghi_A08G06981	117	PREDICTED: uncharacterized protein LOC105791260
bgi_A09	1527385	1527945	DEL	Ghi_A09G00326	118	PREDICTED: pentatricopeptide repeat-containing protein At4g18975, chloroplastic isoform X1
bgi_A03	10970191	10970422	DEL	Ghi_A03G03216	119	PREDICTED: metal-nicotianamine transporter YSL3-like
bgi_A07	97266946	97266946	INS	Ghi_A07G14026	119	PREDICTED: LOW QUALITY PROTEIN: probable protein S-acyltransferase 7
bgi_A02	15460943	15465104	DEL	Ghi_A02G03521	120	GEM-like protein 1
bgi_A07	77877102	77881879	DEL	Ghi_A07G10611	120	1-deoxy-D-xylulose-5-phosphate synthase 2
bgi_A11	6673546	6690645	DEL	Ghi_A11G03741	120	hypothetical protein B456_007G076900
bgi_A12	1433220	1435294	DEL	Ghi_A12G00556	120	PREDICTED: desiccation-related protein PCC13-62-like
bgi_A12	104460013	104465964	DEL	Ghi_A12G12156	120	PREDICTED: putative ribonuclease H protein At1g65750
bgi_A05	17456211	17461735	DEL	Ghi_A05G09041	121	Inactive protein kinase
bgi_A05	23085173	23085411	DEL	Ghi_A05G11771	121	Peroxidase 9 -like protein
bgi_A07	22256895	22262269	DEL	Ghi_A07G06566	121	PREDICTED: uncharacterized protein LOC105770832
bgi_A09	84506741	84506845	DEL	Ghi_A09G14321	121	PREDICTED: ethylene-responsive transcription factor ERF096-like
bgi_A11	8741356	8744711	DEL	Ghi_A11G04841	121	PREDICTED: aquaporin PIP1-3 isoform X1
bgi_A11	20917572	20922835	DEL	Ghi_A11G08696	121	PREDICTED: 36.4 kDa proline-rich protein
bgi_A02	43144437	43144437	INS	Ghi_A02G05021	122	hypothetical protein B456_002G069300
bgi_A03	76448134	76448185	DEL	Ghi_A03G07611	122	PREDICTED: uncharacterized protein LOC105781743
bgi_A03	96239422	96239422	INS	Ghi_A03G08776	122	PREDICTED: putative ABC transporter C family member 15
bgi_A03	97394789	97394840	DEL	Ghi_A03G08956	122	Oxysterol-binding protein-related protein 1D
bgi_A05	112723929	112726352	DEL	Ghi_A05G23191	122	Flavonol synthase/flavanone 3-hydroxylase
bgi_A06	119338209	119338209	INS	Ghi_A06G10036	123	PREDICTED: nudix hydrolase 2-like
bgi_A07	54418416	54418416	INS	Ghi_A07G09706	123	PREDICTED: serine/threonine-protein kinase OXI1-like
bgi_A11	126759937	126760023	DEL	Ghi_A11G18646	123	PREDICTED: uncharacterized protein LOC105761583
bgi_A09	72877120	72877120	INS	Ghi_A09G08541	124	Ras-related RABC2a -like protein
bgi_A11	110534946	110552742	DEL	Ghi_A11G14936	124	hypothetical protein B456_007G274500
bgi_A03	10878342	10878557	DEL	Ghi_A03G03171	125	PREDICTED: anthocyanidin 3-O-glucosyltransferase 2-like
bgi_A04	83711005	83711243	DEL	Ghi_A04G07211	125	PREDICTED: agamous-like MADS-box protein AGL61
bgi_A09	62350323	62355993	DEL	Ghi_A09G05621	125	PREDICTED: ethylene-responsive transcription factor ABR1-like
bgi_A10	13254090	13266135	DEL	Ghi_A10G04396	125	PREDICTED: ethylene-responsive transcription factor WIN1 isoform X1
bgi_A11	30247228	30252318	DEL	Ghi_A11G10556	126	PREDICTED: methylesterase 10-like
bgi_A05	10519921	10520576	DEL	Ghi_A05G05311	127	Aspartate aminotransferase, chloroplastic -like protein
bgi_A05	40338953	40340369	DEL	Ghi_A05G16946	127	PREDICTED: uncharacterized protein LOC105770761 isoform X2
bgi_A06	54688489	54693559	DEL	Ghi_A06G06691	127	Uncharacterized protein F383_00577
bgi_A10	15234438	15234591	DEL	Ghi_A10G04906	127	PREDICTED: crossover junction endonuclease EME1B-like isoform X4
bgi_A10	95949538	95949538	INS	Ghi_A10G09991	127	NA
bgi_A12	102280435	102292422	DEL	Ghi_A12G11336	127	SUMO-activating enzyme subunit 1B -like protein
bgi_A10	2753483	2758823	DEL	Ghi_A10G01396	128	Lebercilin
bgi_A08	1806764	1806953	DEL	Ghi_A08G00966	129	PREDICTED: F-box protein CPR30-like
bgi_A08	29655127	29655127	INS	Ghi_A08G04941	129	PREDICTED: probable beta-1,3-galactosyltransferase 16
bgi_A08	83495515	83495515	INS	Ghi_A08G06811	129	PREDICTED: uncharacterized protein LOC105791295
bgi_A12	95198842	95204095	DEL	Ghi_A12G09411	129	PREDICTED: G-type lectin S-receptor-like serine/threonine-protein kinase At1g34300
bgi_A13	31610889	31614021	DEL	Ghi_A13G04641	129	PREDICTED: beta-glucosidase 40-like isoform X1
bgi_A05	27668906	27673701	DEL	Ghi_A05G13696	131	PREDICTED: phosphoglycerate mutase
bgi_A06	127528093	127528093	INS	Ghi_A06G12306	132	Heat stress transcription factor A-4a -like protein
bgi_A07	2703714	2703714	INS	Ghi_A07G01296	132	Profilin-3
bgi_A12	100900784	100903351	DEL	Ghi_A12G10806	132	PREDICTED: 40S ribosomal protein S2-3-like
bgi_A06	34790449	34790449	INS	Ghi_A06G05401	133	PREDICTED: target of Myb protein 1-like isoform X1
bgi_A07	60149773	60152433	DEL	Ghi_A07G10116	133	NA
bgi_A13	3355832	3371610	DEL	Ghi_A13G01396	133	PREDICTED: uncharacterized protein LOC105784163
bgi_A02	11797989	11797989	INS	Ghi_A02G03111	134	PREDICTED: uncharacterized protein LOC105789722
bgi_A04	66797793	66800567	DEL	Ghi_A04G04676	134	NA
bgi_A04	82930934	82930934	INS	Ghi_A04G06851	134	Kinesin-related 11
bgi_A06	126755239	126760344	DEL	Ghi_A06G11911	134	PREDICTED: uncharacterized protein LOC105773955
bgi_A08	55439710	55439838	DEL	Ghi_A08G05856	134	PREDICTED: probable protein phosphatase 2C 76 isoform X2
bgi_A01	111407982	111413308	DEL	Ghi_A01G12691	135	PREDICTED: uncharacterized protein LOC105786523
bgi_A05	71736056	71736188	DEL	Ghi_A05G18961	135	PREDICTED: probable galacturonosyltransferase-like 9
bgi_A09	82800630	82805893	DEL	Ghi_A09G13381	135	hypothetical protein B456_006G230400
bgi_A12	89001984	89007228	DEL	Ghi_A12G08256	135	PREDICTED: uncharacterized protein LOC105787238
bgi_A04	23808297	23813349	DEL	Ghi_A04G03051	136	Metal tolerance protein 4 isoform 1
bgi_A10	71101186	71105991	DEL	Ghi_A10G08056	136	PREDICTED: pentatricopeptide repeat-containing protein At1g63080, mitochondrial-like
bgi_A06	679846	683487	DEL	Ghi_A06G00366	137	hypothetical protein F383_19435
bgi_A09	84427406	84447590	DEL	Ghi_A09G14271	137	PREDICTED: 1-aminocyclopropane-1-carboxylate oxidase homolog 1-like
bgi_A10	63839708	63845062	DEL	Ghi_A10G07661	137	PREDICTED: vacuolar amino acid transporter 1
bgi_A02	10326038	10331101	DEL	Ghi_A02G02831	138	PREDICTED: alcohol dehydrogenase class-P-like
bgi_A05	55387748	55387748	INS	Ghi_A05G18451	138	PREDICTED: pectate lyase-like
bgi_A12	7648879	7648879	INS	Ghi_A12G02176	138	hypothetical protein F383_03247
bgi_A12	108769245	108769245	INS	Ghi_A12G14311	139	hypothetical protein B456_001G046000
bgi_A01	78199551	78203105	DEL	Ghi_A01G08106	140	PREDICTED: protein LOL2
bgi_A06	5149641	5153733	DEL	Ghi_A06G01946	140	PREDICTED: putative F-box/kelch-repeat protein At4g34170
bgi_A06	126019842	126019842	INS	Ghi_A06G11641	140	Cortactin-binding 2
bgi_A11	126714638	126714702	DEL	Ghi_A11G18621	140	hypothetical protein B456_007G354000
bgi_A05	112117651	112117737	DEL	Ghi_A05G22991	141	hypothetical protein B456_012G029600
bgi_A06	44255922	44267519	DEL	Ghi_A06G06136	141	PREDICTED: uncharacterized protein LOC105785737 isoform X1
bgi_A06	9683646	9683646	INS	Ghi_A06G02806	142	PREDICTED: heptahelical transmembrane protein 1-like
bgi_A02	74867014	74871906	DEL	Ghi_A02G06421	143	hypothetical protein B456_011G004300, partial
bgi_A08	114408452	114408452	INS	Ghi_A08G10896	143	PREDICTED: uncharacterized protein LOC105793680
bgi_A13	111831778	111832175	DEL	Ghi_A13G14291	143	hypothetical protein B456_013G260500
bgi_A08	120451105	120451188	DEL	Ghi_A08G12676	144	PREDICTED: uncharacterized protein LOC105792462 isoform X1
bgi_A11	8900295	8905631	DEL	Ghi_A11G04906	144	hypothetical protein B456_007G101500
bgi_A02	100381671	100382268	DEL	Ghi_A02G08266	145	Mitochondrial intermembrane space import and assembly 40
bgi_A02	101611024	101616524	DEL	Ghi_A02G08521	145	hypothetical protein B456_009G401100
bgi_A03	7225392	7225392	INS	Ghi_A03G02326	145	PREDICTED: uncharacterized protein LOC105767066
bgi_A07	617472	622688	DEL	Ghi_A07G00286	145	PREDICTED: peroxisomal fatty acid beta-oxidation multifunctional protein AIM1-like
bgi_A09	69468963	69468963	INS	Ghi_A09G07451	145	fiber protein Fb10
bgi_A10	97324645	97327083	DEL	Ghi_A10G10176	145	54S ribosomal L37, mitochondrial
bgi_A01	21271124	21271235	DEL	Ghi_A01G05301	146	PREDICTED: ribonuclease P protein subunit p25-like protein isoform X2
bgi_A04	41367202	41367202	INS	Ghi_A04G03471	146	Aluminum-activated malate transporter 8 -like protein
bgi_A05	41515945	41515997	DEL	Ghi_A05G17086	146	PREDICTED: acyl-CoA-binding domain-containing protein 4
bgi_A05	89231280	89236841	DEL	Ghi_A05G20071	146	hypothetical protein F383_32896
bgi_A11	18046698	18051959	DEL	Ghi_A11G07991	146	hypothetical protein B456_007G158100
bgi_A11	88379623	88387333	DEL	Ghi_A11G13391	146	PREDICTED: uncharacterized protein LOC105761608
bgi_A11	111602427	111602427	INS	Ghi_A11G15161	146	PREDICTED: flowering locus K homology domain-like isoform X1
bgi_A05	105310811	105311212	DEL	Ghi_A05G21416	147	Protein CREG2
bgi_A10	84041852	84046927	DEL	Ghi_A10G09171	147	PREDICTED: uncharacterized protein LOC105786863
bgi_A09	83842861	83848195	DEL	Ghi_A09G13966	148	hypothetical protein B456_006G243000
bgi_A11	120583641	120585325	DEL	Ghi_A11G17196	148	hypothetical protein B456_009G210200
bgi_A01	36925556	36929125	DEL	Ghi_A01G06606	150	NA
bgi_A04	85469517	85469604	DEL	Ghi_A04G08071	150	Secologanin synthase
bgi_A07	45123492	45124494	DEL	Ghi_A07G08986	150	Serine/threonine-protein phosphatase 2A regulatory subunit B&apos;&apos; subunit alpha
bgi_A08	18662609	18662609	INS	Ghi_A08G04476	150	putative plastid-lipid-associated 12, chloroplastic -like protein
bgi_A09	54359543	54359543	INS	Ghi_A09G03956	150	PREDICTED: oxidation resistance protein 1-like
bgi_A09	74805760	74805821	DEL	Ghi_A09G09421	150	Transcription factor MYB44 -like protein
bgi_A03	64777206	64780420	DEL	Ghi_A03G06996	151	PREDICTED: serine/threonine-protein phosphatase 7 long form homolog
bgi_A05	40335436	40335487	DEL	Ghi_A05G16946	151	PREDICTED: uncharacterized protein LOC105770761 isoform X2
bgi_A08	13408554	13408647	DEL	Ghi_A08G03961	151	PREDICTED: uncharacterized protein LOC105774737 isoform X2
bgi_A05	6020801	6020801	INS	Ghi_A05G02941	152	PREDICTED: protein SUPPRESSOR OF GENE SILENCING 3-like isoform X1
bgi_A05	23087054	23090128	DEL	Ghi_A05G11771	152	Peroxidase 9 -like protein
bgi_A05	115444179	115444233	DEL	Ghi_A05G24116	152	PREDICTED: vinorine synthase-like isoform X2
bgi_A06	121959365	121959365	INS	Ghi_A06G10646	152	PREDICTED: ENTH domain-containing protein C794.11c-like
bgi_A12	18452431	18457412	DEL	Ghi_A12G03816	152	PREDICTED: methylesterase 10
bgi_A02	96666299	96671550	DEL	Ghi_A02G07721	153	PREDICTED: type I inositol 1,4,5-trisphosphate 5-phosphatase CVP2-like isoform X2
bgi_A12	110287518	110287518	INS	Ghi_A12G15176	153	PREDICTED: probable aminotransferase ACS12
bgi_A05	22423338	22423413	DEL	Ghi_A05G11476	154	PREDICTED: vacuolar protein sorting-associated protein 35B-like isoform X1
bgi_A06	128342673	128342673	INS	Ghi_A06G12891	154	Phosphoglycolate phosphatase
bgi_A01	22036181	22036948	DEL	Ghi_A01G05436	155	PREDICTED: endoglucanase 2-like
bgi_A06	84555021	84555021	INS	Ghi_A06G07676	155	DNA replication terminus site-binding
bgi_A10	5589468	5589600	DEL	Ghi_A10G02726	155	hypothetical protein B456_009G210200
bgi_A10	12489178	12489428	DEL	Ghi_A10G04251	156	sec61-gamma protein transport protein
bgi_A03	4846191	4846265	DEL	Ghi_A03G01716	157	PREDICTED: laccase-13
bgi_A03	115232769	115232769	INS	Ghi_A03G12966	157	PREDICTED: eukaryotic translation initiation factor 4B-like
bgi_A07	5426541	5431645	DEL	Ghi_A07G02441	157	PREDICTED: zinc finger protein ZAT9-like
bgi_A10	7482531	7482531	INS	Ghi_A10G03381	157	hypothetical protein B456_011G060900
bgi_A11	111689538	111689691	DEL	Ghi_A11G15181	157	hypothetical protein B456_007G279400
bgi_A02	8030266	8035626	DEL	Ghi_A02G02376	158	hypothetical protein B456_004G218300
bgi_A03	5209780	5210423	DEL	Ghi_A03G01821	158	PREDICTED: probable N-acetyltransferase HLS1-like
bgi_A03	114583107	114583158	DEL	Ghi_A03G12616	158	PREDICTED: polyphenol oxidase I, chloroplastic-like
bgi_A06	89333494	89333494	INS	Ghi_A06G07846	158	Leucine-rich repeat transmembrane protein kinase, putative
bgi_A07	88302319	88305814	DEL	Ghi_A07G11541	158	hypothetical protein F383_22056
bgi_A08	1134279	1151981	DEL	Ghi_A08G00661	158	PREDICTED: cytochrome P450 94A1-like
bgi_A09	75007063	75015812	DEL	Ghi_A09G09546	158	hypothetical protein F383_04597
bgi_A11	5511780	5511780	INS	Ghi_A11G03136	158	PREDICTED: pentatricopeptide repeat-containing protein At5g18390, mitochondrial-like
bgi_A01	1520175	1520359	DEL	Ghi_A01G00736	159	hypothetical protein B456_002G017000
bgi_A05	112451452	112451452	INS	Ghi_A05G23071	159	PREDICTED: uncharacterized protein LOC105793429
bgi_A12	29027302	29032297	DEL	Ghi_A12G04266	159	LOB domain-containing 39 -like protein
bgi_A12	90533484	90533484	INS	Ghi_A12G08586	160	hypothetical protein B456_001G172600
bgi_A13	44810869	44810869	INS	Ghi_A13G05356	160	PREDICTED: uncharacterized protein LOC105787080
bgi_A08	2728303	2728697	DEL	Ghi_A08G01341	161	putative 1-deoxy-D-xylulose-5-phosphate synthase, chloroplastic
bgi_A08	38061335	38061488	DEL	Ghi_A08G05221	161	PREDICTED: uncharacterized protein LOC105790957 isoform X1
bgi_A05	79082227	79082227	INS	Ghi_A05G19296	162	hypothetical protein L484_000844
bgi_A09	66588312	66588516	DEL	Ghi_A09G06641	162	PREDICTED: jmjC domain-containing protein 7
bgi_A13	106232020	106242850	DEL	Ghi_A13G11921	162	Pleiotropic drug resistance 9
bgi_A10	117951789	117957036	DEL	Ghi_A10G13511	163	NA
bgi_A11	123210178	123224052	DEL	Ghi_A11G17691	163	PREDICTED: uncharacterized protein LOC105786946
bgi_A12	108943675	108943675	INS	Ghi_A12G14431	163	PREDICTED: LOW QUALITY PROTEIN: PP2A regulatory subunit TAP46
bgi_A13	111151439	111156684	DEL	Ghi_A13G13896	163	PREDICTED: trichohyalin-like
bgi_A02	104222194	104222194	INS	Ghi_A02G09236	164	Peptidyl-prolyl cis-trans isomerase CYP40 -like protein
bgi_A04	85311654	85311722	DEL	Ghi_A04G07981	164	PREDICTED: uncharacterized protein LOC105780182
bgi_A09	84507628	84512897	DEL	Ghi_A09G14321	164	PREDICTED: ethylene-responsive transcription factor ERF096-like
bgi_A10	87917435	87922703	DEL	Ghi_A10G09616	164	PREDICTED: uncharacterized protein LOC105775033 isoform X2
bgi_A12	87127295	87127369	DEL	Ghi_A12G07711	164	PREDICTED: uncharacterized protein LOC105762169
bgi_A02	105097947	105097947	INS	Ghi_A02G09526	165	hypothetical protein F383_08252
bgi_A11	4048757	4048757	INS	Ghi_A11G02296	165	PREDICTED: putative disease resistance protein At1g50180
bgi_A13	42368839	42368839	INS	Ghi_A13G05031	165	PREDICTED: auxin-induced protein 15A-like
bgi_A05	86737707	86737707	INS	Ghi_A05G19766	166	PREDICTED: extensin-like
bgi_A05	203516	211648	DEL	Ghi_A05G00096	167	hypothetical protein B456_009G073200
bgi_A02	536580	538050	DEL	Ghi_A02G00171	168	PREDICTED: tetrahydrocannabinolic acid synthase-like isoform X1
bgi_A02	105948816	105954042	DEL	Ghi_A02G10141	168	hypothetical protein F383_08350
bgi_A07	7173324	7173324	INS	Ghi_A07G03151	168	PREDICTED: uncharacterized protein LOC105765339
bgi_A07	18249552	18254904	DEL	Ghi_A07G05831	168	PREDICTED: uncharacterized protein LOC105791844
bgi_A09	86292434	86292434	INS	Ghi_A09G15376	168	PREDICTED: microtubule-associated protein 1B-like
bgi_A03	12621481	12621763	DEL	Ghi_A03G03386	169	NA
bgi_A06	111144201	111144254	DEL	Ghi_A06G09011	169	PREDICTED: aspartic proteinase nepenthesin-2
bgi_A08	122957688	122960110	DEL	Ghi_A08G13776	169	PREDICTED: feruloyl CoA ortho-hydroxylase 1-like
bgi_A10	16857414	16865726	DEL	Ghi_A10G05071	169	PREDICTED: uncharacterized protein LOC105793241
bgi_A05	47381396	47381396	INS	Ghi_A05G17806	170	PREDICTED: uncharacterized protein LOC105804498 isoform X1
bgi_A08	3100216	3100216	INS	Ghi_A08G01501	170	NA
bgi_A11	24706892	24707129	DEL	Ghi_A11G09576	170	NEP1-interacting 1 -like protein
bgi_A11	118258968	118258968	INS	Ghi_A11G16741	170	hypothetical protein B456_007G313100
bgi_A12	93447978	93451618	DEL	Ghi_A12G09101	170	Phospholipid--sterol O-acyltransferase -like protein
bgi_A13	13286756	13286756	INS	Ghi_A13G03181	170	Superoxide dismutase
bgi_A11	16318544	16323866	DEL	Ghi_A11G07411	171	Serine/threonine-protein kinase 19
bgi_A11	59718070	59723107	DEL	Ghi_A11G11956	171	hypothetical protein B456_007G231100
bgi_A02	26370920	26382142	DEL	Ghi_A02G04251	172	NA
bgi_A03	15443293	15443293	INS	Ghi_A03G03826	172	PREDICTED: glutamate dehydrogenase 2
bgi_A05	7165438	7170541	DEL	Ghi_A05G03611	172	Aldehyde dehydrogenase family 2 member C4
bgi_A03	113023808	113023808	INS	Ghi_A03G11826	173	PREDICTED: inositol-tetrakisphosphate 1-kinase 2 isoform X1
bgi_A05	33536369	33536369	INS	Ghi_A05G15416	173	hypothetical protein F383_23830
bgi_A04	274944	278588	DEL	Ghi_A04G00121	174	PREDICTED: RNA-binding protein pno1-like isoform X1
bgi_A05	33101993	33102877	DEL	Ghi_A05G15286	174	NA
bgi_A06	107820298	107820920	DEL	Ghi_A06G08736	174	PREDICTED: uncharacterized protein LOC105772966
bgi_A12	14206326	14211855	DEL	Ghi_A12G03251	174	Glycine-rich 2
bgi_A06	9230206	9232627	DEL	Ghi_A06G02716	175	Protein HelA
bgi_A08	100857530	100857602	DEL	Ghi_A08G08296	175	PREDICTED: subtilisin-like protease SBT4.14
bgi_A11	21697884	21701007	DEL	Ghi_A11G08886	175	COBRA-like protein 1
bgi_A12	31844600	31864081	DEL	Ghi_A12G04461	175	PREDICTED: uncharacterized protein LOC105771918
bgi_A01	111476933	111477086	DEL	Ghi_A01G12726	177	PREDICTED: probably inactive leucine-rich repeat receptor-like protein kinase At5g48380
bgi_A09	58165314	58165314	INS	Ghi_A09G04531	178	PREDICTED: putative receptor-like protein kinase At4g00960
bgi_A13	106095591	106095684	DEL	Ghi_A13G11871	178	galactinol synthase
bgi_A05	58683512	58683615	DEL	Ghi_A05G18616	179	PREDICTED: proline-rich receptor-like protein kinase PERK13
bgi_A09	11562736	11567626	DEL	Ghi_A09G01796	179	Myrcene synthase, chloroplastic
bgi_A07	55149488	55151861	DEL	Ghi_A07G09831	180	PREDICTED: trans-resveratrol di-O-methyltransferase-like
bgi_A12	90464443	90464499	DEL	Ghi_A12G08576	180	PREDICTED: transcription activator GLK1-like isoform X1
bgi_A13	1041071	1059901	DEL	Ghi_A13G00501	180	PREDICTED: uncharacterized protein LOC105784601
bgi_A11	63376	63442	DEL	Ghi_A11G00026	181	hypothetical protein B456_008G298400
bgi_A13	95653588	95653742	DEL	Ghi_A13G09561	181	PREDICTED: reactive Intermediate Deaminase A, chloroplastic isoform X2
bgi_A02	1572256	1575899	DEL	Ghi_A02G00481	182	Cytochrome P450 protein
bgi_A09	4515833	4515833	INS	Ghi_A09G00856	182	PREDICTED: uncharacterized protein LOC105798192 isoform X2
bgi_A09	82303997	82303997	INS	Ghi_A09G13136	182	PREDICTED: protein STRICTOSIDINE SYNTHASE-LIKE 10-like
bgi_A02	11661597	11666421	DEL	Ghi_A02G03091	183	PREDICTED: putative wall-associated receptor kinase-like 16
bgi_A05	48349127	48354109	DEL	Ghi_A05G17881	183	PREDICTED: protein LURP-one-related 14-like
bgi_A05	105218651	105218733	DEL	Ghi_A05G21386	183	PREDICTED: alpha-dioxygenase 1-like
bgi_A08	16526600	16526600	INS	Ghi_A08G04331	183	PREDICTED: mitochondrial zinc maintenance protein 1, mitochondrial
bgi_A08	107903525	107903525	INS	Ghi_A08G09551	184	hypothetical protein B456_004G176100
bgi_A11	68519181	68519331	DEL	Ghi_A11G12751	184	hypothetical protein B456_007G217900
bgi_A02	104946707	104946707	INS	Ghi_A02G09461	185	PREDICTED: uncharacterized protein LOC105787547
bgi_A09	84466349	84469147	DEL	Ghi_A09G14291	185	PREDICTED: 1-aminocyclopropane-1-carboxylate oxidase homolog 1-like
bgi_A02	2506257	2508685	DEL	Ghi_A02G00876	188	hypothetical protein F383_36483
bgi_A08	117010300	117010351	DEL	Ghi_A08G11496	188	DEL65
bgi_A01	3492807	3492908	DEL	Ghi_A01G01576	189	PREDICTED: feruloyl CoA ortho-hydroxylase 1-like
bgi_A05	2270784	2276024	DEL	Ghi_A05G01136	189	PREDICTED: uncharacterized protein LOC105770868 isoform X2
bgi_A05	41529045	41534048	DEL	Ghi_A05G17096	189	Eukaryotic translation initiation factor 6-2 -like protein
bgi_A07	26506665	26511668	DEL	Ghi_A07G07336	189	PREDICTED: uncharacterized protein LOC105794636
bgi_A12	4733788	4733788	INS	Ghi_A12G01551	189	PREDICTED: putative disease resistance protein RGA3
bgi_A02	4944400	4944400	INS	Ghi_A02G01571	191	NA
bgi_A04	65018987	65018987	INS	Ghi_A04G04476	191	PREDICTED: uncharacterized protein LOC105795833
bgi_A08	87787733	87790888	DEL	Ghi_A08G07081	191	NA
bgi_A08	121309322	121310033	DEL	Ghi_A08G13046	191	PREDICTED: uncharacterized protein LOC105793716
bgi_A13	91440596	91445698	DEL	Ghi_A13G08881	191	hypothetical protein B456_013G145800
bgi_A02	4770292	4770292	INS	Ghi_A02G01496	192	PREDICTED: S-type anion channel SLAH3-like
bgi_A06	10368522	10368597	DEL	Ghi_A06G02906	193	PREDICTED: uncharacterized protein LOC105773879 isoform X1
bgi_A07	276707	284976	DEL	Ghi_A07G00156	193	PREDICTED: uncharacterized protein LOC105770171
bgi_A10	74902693	74907256	DEL	Ghi_A10G08311	193	NA
bgi_A01	99811863	99811937	DEL	Ghi_A01G09531	194	Baculoviral IAP repeat-containing 7
bgi_A02	7260236	7262908	DEL	Ghi_A02G02241	194	PREDICTED: 17.5 kDa class I heat shock protein-like
bgi_A05	3603674	3603674	INS	Ghi_A05G01891	194	PREDICTED: uncharacterized protein LOC105765850
bgi_A07	83059643	83063285	DEL	Ghi_A07G11056	194	PREDICTED: GDSL esterase/lipase At2g42990-like
bgi_A09	77341379	77342860	DEL	Ghi_A09G10586	194	PREDICTED: ATPase family AAA domain-containing protein 1-B-like isoform X1
bgi_A13	3836780	3836780	INS	Ghi_A13G01541	194	hypothetical protein B456_009G385700
bgi_A08	123393877	123394466	DEL	Ghi_A08G13976	195	PREDICTED: histidine--tRNA ligase
bgi_A10	114944074	114944074	INS	Ghi_A10G12831	195	NA
bgi_A11	48288655	48288655	INS	Ghi_A11G11481	195	hypothetical protein B456_003G039700
bgi_A05	115079527	115083499	DEL	Ghi_A05G23931	196	hypothetical protein B456_012G010600
bgi_A08	49951185	49951185	INS	Ghi_A08G05616	196	PREDICTED: histone-lysine N-methyltransferase, H3 lysine-9 specific SUVH6-like
bgi_A12	54822010	54822010	INS	Ghi_A12G05341	196	PREDICTED: TSL-kinase interacting protein 1 isoform X3
bgi_A10	36816486	36817167	DEL	Ghi_A10G07006	197	PREDICTED: transcriptional regulator TAC1
bgi_A11	7510449	7511467	DEL	Ghi_A11G04191	197	PREDICTED: uncharacterized protein LOC105802548
bgi_A07	5537571	5542674	DEL	Ghi_A07G02491	198	Acid phosphatase 1
bgi_A11	18022849	18022849	INS	Ghi_A11G07971	198	PREDICTED: uncharacterized protein LOC105803326
bgi_A03	32112804	32112804	INS	Ghi_A03G05021	199	PREDICTED: uncharacterized protein LOC105796133
bgi_A06	82342429	82342429	INS	Ghi_A06G07621	199	PREDICTED: nudix hydrolase 15, mitochondrial isoform X1
bgi_A09	52998044	52998197	DEL	Ghi_A09G03821	199	Hydantoin utilization C
bgi_A11	2233024	2236100	DEL	Ghi_A11G01306	199	hypothetical protein B456_007G025700
bgi_A01	66958245	66961602	DEL	Ghi_A01G07801	200	hypothetical protein B456_001G202400
bgi_A03	114707748	114711387	DEL	Ghi_A03G12691	200	Late embryogenesis abundant
bgi_A07	92999615	93004670	DEL	Ghi_A07G12466	200	PREDICTED: cytochrome P450 94A2-like
bgi_A11	8557947	8575570	DEL	Ghi_A11G04756	200	PREDICTED: O-glucosyltransferase rumi homolog isoform X1
bgi_A13	92030586	92030638	DEL	Ghi_A13G08956	201	hypothetical protein F383_00614
bgi_A13	61564414	61564528	DEL	Ghi_A13G06846	202	PREDICTED: uncharacterized protein LOC106437282
bgi_A08	25821474	25821474	INS	Ghi_A08G04791	203	hypothetical protein B456_008G054300
bgi_A09	71416496	71434091	DEL	Ghi_A09G08056	204	hypothetical protein F383_02852
bgi_A13	1982835	1982835	INS	Ghi_A13G00866	204	putative aquaporin PIP-type 7a
bgi_A03	106508704	106512639	DEL	Ghi_A03G10056	206	PREDICTED: serine/threonine-protein phosphatase 4 regulatory subunit 3A isoform X2
bgi_A07	82765737	82765737	INS	Ghi_A07G11031	206	hypothetical protein B456_001G210900
bgi_A08	5571078	5571078	INS	Ghi_A08G02341	206	GTP pyrophosphokinase
bgi_A08	8644572	8649939	DEL	Ghi_A08G03206	206	delta-cadinene synthase isozyme XC1
bgi_A01	94330814	94342715	DEL	Ghi_A01G09001	207	hypothetical protein B456_004G0006001, partial
bgi_A02	103063696	103063696	INS	Ghi_A02G08856	207	Adenylyl-sulfate kinase 1, chloroplastic -like protein
bgi_A09	10723470	10723470	INS	Ghi_A09G01741	207	hypothetical protein B456_007G330500
bgi_A11	7092294	7092351	DEL	Ghi_A11G03966	207	hypothetical protein B456_007G081700
bgi_A11	16478703	16478768	DEL	Ghi_A11G07506	207	Histone-lysine N-methyltransferase SUVR2 -like protein
bgi_A02	30338135	30342104	DEL	Ghi_A02G04396	208	hypothetical protein B456_005G113300
bgi_A04	4867765	4867765	INS	Ghi_A04G01196	208	Acyl-CoA N-acyltransferases (NAT) superfamily protein
bgi_A09	69968793	69968793	INS	Ghi_A09G07591	208	Bromodomain-containing 8
bgi_A10	21242672	21242826	DEL	Ghi_A10G05801	208	Thioredoxin H-type
bgi_A05	16014819	16015013	DEL	Ghi_A05G08316	209	PREDICTED: ATPase 9, plasma membrane-type
bgi_A08	119173376	119173376	INS	Ghi_A08G12246	209	Proline--tRNA ligase
bgi_A11	122139343	122156575	DEL	Ghi_A11G17511	210	PREDICTED: serine/threonine-protein kinase BRI1-like 2 isoform X1
bgi_A05	16764980	16765037	DEL	Ghi_A05G08691	211	hypothetical protein B456_009G133500
bgi_A03	55036477	55036970	DEL	Ghi_A03G06571	212	PREDICTED: uncharacterized protein LOC105794062
bgi_A05	33296482	33304725	DEL	Ghi_A05G15336	212	PREDICTED: transcriptional activator Myb-like
bgi_A12	90026099	90026099	INS	Ghi_A12G08471	212	NA
bgi_A13	108793979	108797952	DEL	Ghi_A13G13021	212	PREDICTED: zinc finger CCCH domain-containing protein 34-like isoform X1
bgi_A07	917905	917958	DEL	Ghi_A07G00431	213	PREDICTED: uncharacterized protein LOC105788860
bgi_A01	2755013	2755013	INS	Ghi_A01G01341	215	PREDICTED: importin subunit alpha-2-like isoform X2
bgi_A04	84175642	84180987	DEL	Ghi_A04G07386	215	hypothetical protein B456_012G167800
bgi_A01	1290627	1290627	INS	Ghi_A01G00621	216	3-hydroxy-3-methylglutaryl-coenzyme A reductase 1
bgi_A01	27766868	27778084	DEL	Ghi_A01G06061	216	PREDICTED: uncharacterized protein At4g06744-like
bgi_A01	97590750	97590750	INS	Ghi_A01G09351	216	Glutamyl-tRNA (Gln) amidotransferase subunit A
bgi_A06	125880386	125880386	INS	Ghi_A06G11576	216	PREDICTED: uncharacterized protein LOC105773551
bgi_A05	29360814	29367461	DEL	Ghi_A05G14271	217	2-oxoisovalerate dehydrogenase subunit alpha, mitochondrial
bgi_A06	2315084	2315624	DEL	Ghi_A06G01036	217	Granulin repeat cysteine protease family protein
bgi_A06	28771355	28771355	INS	Ghi_A06G04846	217	PREDICTED: uncharacterized protein LOC105773823
bgi_A06	80542745	80548748	DEL	Ghi_A06G07561	217	PREDICTED: G-type lectin S-receptor-like serine/threonine-protein kinase RKS1 isoform X2
bgi_A07	9304044	9304044	INS	Ghi_A07G03781	217	PREDICTED: uncharacterized protein LOC105786718
bgi_A08	11677498	11677652	DEL	Ghi_A08G03711	217	PREDICTED: transcription repressor OFP12-like
bgi_A09	15863372	15872442	DEL	Ghi_A09G02146	217	PREDICTED: UPF0481 protein At3g47200-like
bgi_A02	1424474	1424474	INS	Ghi_A02G00446	218	Cytochrome P450 protein
bgi_A02	105396007	105398428	DEL	Ghi_A02G09711	218	PREDICTED: NAC domain-containing protein 7-like
bgi_A07	1838160	1838160	INS	Ghi_A07G00886	218	PREDICTED: 21 kDa protein
bgi_A06	20088551	20092193	DEL	Ghi_A06G04191	219	AF336282_1GHMYB10
bgi_A10	116770995	116770995	INS	Ghi_A10G13271	219	PREDICTED: 3-ketoacyl-CoA synthase 21-like
bgi_A05	86348516	86351199	DEL	Ghi_A05G19726	220	PREDICTED: uncharacterized protein LOC105779789
bgi_A07	17377638	17386899	DEL	Ghi_A07G05626	220	Abscisic acid 8&apos;-hydroxylase 2
bgi_A09	76803866	76803866	INS	Ghi_A09G10261	220	DRE-binding protein 3b
bgi_A01	567016	567016	INS	Ghi_A01G00316	221	PREDICTED: vacuolar-sorting receptor 3-like isoform X2
bgi_A06	3988075	3988075	INS	Ghi_A06G01636	221	Chromosome-associated kinesin KIF4
bgi_A07	20773361	20775545	DEL	Ghi_A07G06301	221	PREDICTED: F-box protein At2g27310
bgi_A07	97636630	97636811	DEL	Ghi_A07G14156	221	PREDICTED: L-type lectin-domain containing receptor kinase VIII.2-like
bgi_A08	85777136	85780281	DEL	Ghi_A08G06926	221	PREDICTED: serine/threonine-protein phosphatase 7 long form homolog isoform X3
bgi_A09	82453536	82458748	DEL	Ghi_A09G13221	221	PREDICTED: phosphoglucan, water dikinase, chloroplastic-like
bgi_A08	18478540	18483519	DEL	Ghi_A08G04461	222	PREDICTED: callose synthase 3-like
bgi_A07	3199924	3201212	DEL	Ghi_A07G01516	223	PREDICTED: cold shock domain-containing protein 4-like
bgi_A13	81649972	81649972	INS	Ghi_A13G08091	223	PREDICTED: myosin heavy chain, cardiac muscle isoform-like isoform X1
bgi_A13	99136392	99136392	INS	Ghi_A13G10261	223	apgM1
bgi_A13	102968609	102973382	DEL	Ghi_A13G10986	223	PREDICTED: replication factor C subunit 3-like isoform X1
bgi_A03	109246197	109251408	DEL	Ghi_A03G10661	224	hypothetical protein F383_15200
bgi_A05	33989723	33989723	INS	Ghi_A05G15531	224	Recombination RecR
bgi_A07	6574551	6574551	INS	Ghi_A07G02911	224	PREDICTED: CBS domain-containing protein CBSCBSPB1-like isoform X2
bgi_A12	96529150	96532154	DEL	Ghi_A12G09756	224	Asparagine synthetase domain-containing 1
bgi_A01	104162515	104164469	DEL	Ghi_A01G10506	225	LOB domain-containing 41 -like protein
bgi_A10	6301338	6301338	INS	Ghi_A10G03021	225	hypothetical protein B456_N011200
bgi_A12	104031665	104031665	INS	Ghi_A12G11931	225	PREDICTED: beta-amylase 8 isoform X2
bgi_A03	1518392	1518542	DEL	Ghi_A03G00626	226	autophagy-related 2
bgi_A10	2355094	2355094	INS	Ghi_A10G01156	226	PREDICTED: homeobox protein SBH1-like
bgi_A13	1454488	1454598	DEL	Ghi_A13G00631	226	hypothetical protein F383_17136
bgi_A01	100738865	100738949	DEL	Ghi_A01G09696	227	PREDICTED: F-box protein SKIP23-like isoform X2
bgi_A03	32449108	32452564	DEL	Ghi_A03G05041	227	NA
bgi_A10	86586110	86586110	INS	Ghi_A10G09426	227	PREDICTED: pentatricopeptide repeat-containing protein At5g61400
bgi_A11	17674156	17674223	DEL	Ghi_A11G07891	227	PREDICTED: nuclear pore complex protein NUP62
bgi_A06	66694489	66694489	INS	Ghi_A06G07076	228	Chaperone DnaJ
bgi_A01	10535325	10539673	DEL	Ghi_A01G03266	229	PREDICTED: 21.7 kDa class VI heat shock protein
bgi_A01	37021006	37023428	DEL	Ghi_A01G06616	229	PREDICTED: beta-D-glucosyl crocetin beta-1,6-glucosyltransferase-like
bgi_A02	66009136	66009530	DEL	Ghi_A02G06026	229	hypothetical protein B456_003G091800
bgi_A04	82397164	82400901	DEL	Ghi_A04G06636	229	PREDICTED: 40S ribosomal protein S16-like
bgi_A06	34408396	34408460	DEL	Ghi_A06G05316	229	hypothetical protein F383_28279
bgi_A13	39535931	39535985	DEL	Ghi_A13G04911	229	hypothetical protein B456_001G247500
bgi_A03	114438223	114456304	DEL	Ghi_A03G12546	230	hypothetical protein F383_06298
bgi_A10	9183075	9188372	DEL	Ghi_A10G03816	230	Leucine-rich repeat transmembrane protein kinase protein, putative
bgi_A01	104197838	104197838	INS	Ghi_A01G10511	231	PREDICTED: uncharacterized protein LOC105786794
bgi_A10	6408649	6413901	DEL	Ghi_A10G03071	231	PREDICTED: fasciclin-like arabinogalactan protein 14
bgi_A02	25457162	25457162	INS	Ghi_A02G04151	232	PREDICTED: peptidyl-prolyl cis-trans isomerase FKBP16-3, chloroplastic isoform X1
bgi_A09	62024802	62049967	DEL	Ghi_A09G05541	232	PREDICTED: histone H2B type 1-P-like
bgi_A10	116471011	116471086	DEL	Ghi_A10G13186	232	PREDICTED: dirigent protein 9-like
bgi_A13	67713017	67713017	INS	Ghi_A13G07031	232	PREDICTED: exosome component 10-like isoform X1
bgi_A02	105621317	105621317	INS	Ghi_A02G09881	233	PREDICTED: E3 ubiquitin-protein ligase At4g11680-like
bgi_A10	2217678	2217678	INS	Ghi_A10G01061	233	PREDICTED: ER membrane protein complex subunit 3-like
bgi_A03	17340409	17340409	INS	Ghi_A03G04041	234	PREDICTED: ruvB-like 2
bgi_A07	34062428	34073844	DEL	Ghi_A07G08426	235	NA
bgi_A06	1132113	1132113	INS	Ghi_A06G00621	237	hypothetical protein B456_010G013900
bgi_A07	24171700	24176702	DEL	Ghi_A07G06881	237	PREDICTED: flavonoid 3&apos;,5&apos;-hydroxylase 2-like
bgi_A09	58916814	58916871	DEL	Ghi_A09G04701	237	hypothetical protein B456_006G087800
bgi_A12	16250251	16252673	DEL	Ghi_A12G03586	237	PREDICTED: F-box protein At5g49610-like
bgi_A02	482599	487704	DEL	Ghi_A02G00161	238	PREDICTED: protein PRD1
bgi_A07	17807092	17812295	DEL	Ghi_A07G05731	238	hypothetical protein B456_001G113400
bgi_A08	279871	286923	DEL	Ghi_A08G00171	238	histone H2A12, partial
bgi_A04	469966	469966	INS	Ghi_A04G00196	240	RPM1-interacting 4 -like protein
bgi_A05	970308	972703	DEL	Ghi_A05G00471	240	Putative phosphatidylglycerol/phosphatidylinositol transfer
bgi_A06	123733306	123733366	DEL	Ghi_A06G11106	240	polyphenol oxidase-7
bgi_A07	56155777	56175264	DEL	Ghi_A07G09876	240	hypothetical protein LR48_Vigan02g099400
bgi_A11	980768	980768	INS	Ghi_A11G00501	240	Flavonol 4&apos;-sulfotransferase
bgi_A01	545688	549350	DEL	Ghi_A01G00296	241	hypothetical protein F383_13349
bgi_A07	22280610	22280763	DEL	Ghi_A07G06581	241	PREDICTED: arogenate dehydratase/prephenate dehydratase 2, chloroplastic-like isoform X1
bgi_A10	3431854	3436672	DEL	Ghi_A10G01671	241	External NADH-ubiquinone oxidoreductase 1, mitochondrial
bgi_A01	109945373	109950719	DEL	Ghi_A01G11996	242	PREDICTED: 2-methylene-furan-3-one reductase-like
bgi_A02	75444883	75456662	DEL	Ghi_A02G06456	242	hypothetical protein B456_013G110600
bgi_A12	1986778	1986778	INS	Ghi_A12G00731	242	hypothetical protein F383_20828
bgi_A06	36843654	36846076	DEL	Ghi_A06G05566	243	PREDICTED: uncharacterized protein LOC105782546
bgi_A01	97724267	97724837	DEL	Ghi_A01G09361	244	Coatomer subunit gamma
bgi_A07	91902027	91902290	DEL	Ghi_A07G12081	244	Auxin-induced in root cultures 12 -like protein
bgi_A08	382645	387893	DEL	Ghi_A08G00221	244	Triosephosphate isomerase
bgi_A10	115896231	115896289	DEL	Ghi_A10G13016	244	PREDICTED: RNA-binding protein 24-like isoform X3
bgi_A13	43248752	43252016	DEL	Ghi_A13G05151	244	NA
bgi_A03	53032548	53032611	DEL	Ghi_A03G06446	245	Aldose 1-epimerase
bgi_A07	4215267	4237048	DEL	Ghi_A07G01951	247	DNA repair RAD5
bgi_A08	119073400	119073455	DEL	Ghi_A08G12196	247	Oleoyl-acyl carrier thioesterase, chloroplastic
bgi_A08	123885507	123902887	DEL	Ghi_A08G14226	247	PREDICTED: SCY1-like protein 2 isoform X1
bgi_A13	108833685	108833685	INS	Ghi_A13G13056	247	PREDICTED: probable GPI-anchored adhesin-like protein PGA18
bgi_A01	51706091	51708835	DEL	Ghi_A01G07166	248	PREDICTED: uncharacterized protein LOC105771918
bgi_A03	6954139	6958941	DEL	Ghi_A03G02291	248	PREDICTED: uncharacterized protein LOC105781212 isoform X3
bgi_A03	88538757	88542071	DEL	Ghi_A03G08096	248	NA
bgi_A08	118523289	118525688	DEL	Ghi_A08G12006	248	PREDICTED: two-component response regulator ARR22-like
bgi_A12	10488446	10488446	INS	Ghi_A12G02676	248	LRR receptor-like serine/threonine-protein kinase GSO1
bgi_A06	128381302	128381539	DEL	Ghi_A06G12931	249	PREDICTED: myb family transcription factor APL
bgi_A08	102487749	102488214	DEL	Ghi_A08G08696	250	PREDICTED: uncharacterized protein LOC105791646 isoform X1
bgi_A10	90351093	90351149	DEL	Ghi_A10G09756	250	Small conductance calcium-activated potassium channel 3
bgi_A05	31566492	31566492	INS	Ghi_A05G14746	251	TonB-dependent heme receptor A
bgi_A08	87049272	87049371	DEL	Ghi_A08G07026	251	PREDICTED: LOW QUALITY PROTEIN: nascent polypeptide-associated complex subunit alpha-like protein 2
bgi_A10	109673582	109691732	DEL	Ghi_A10G11756	251	PREDICTED: uncharacterized protein LOC105774903 isoform X1
bgi_A01	16313212	16317976	DEL	Ghi_A01G04501	252	PREDICTED: probable LRR receptor-like serine/threonine-protein kinase At1g56140 isoform X2
bgi_A08	18612876	18613263	DEL	Ghi_A08G04466	252	PREDICTED: uncharacterized protein LOC105790856
bgi_A09	84362989	84362989	INS	Ghi_A09G14231	252	PREDICTED: uncharacterized protein LOC105797772
bgi_A08	79724888	79735250	DEL	Ghi_A08G06751	253	hypothetical protein B456_004G133200
bgi_A09	57580126	57580347	DEL	Ghi_A09G04451	253	Lysine-specific demethylase 3B
bgi_A12	3241888	3244464	DEL	Ghi_A12G01171	254	PREDICTED: scopoletin glucosyltransferase-like
bgi_A12	104701436	104703608	DEL	Ghi_A12G12276	254	hypothetical protein B456_007G228600
bgi_A05	46831291	46831291	INS	Ghi_A05G17751	255	PREDICTED: uncharacterized protein LOC105786794
bgi_A03	56317958	56317958	INS	Ghi_A03G06681	256	PREDICTED: cysteine proteinase inhibitor 5-like
bgi_A08	3270994	3272479	DEL	Ghi_A08G01601	256	polygalacturonase-inhibiting protein
bgi_A10	115292837	115292837	INS	Ghi_A10G12896	256	Dolichyl-diphosphooligosaccharide--protein glycosyltransferase subunit 1
bgi_A13	112491590	112496682	DEL	Ghi_A13G14671	256	PREDICTED: 4-coumarate--CoA ligase-like 7
bgi_A03	21430708	21430708	INS	Ghi_A03G04546	257	PREDICTED: uncharacterized protein At2g29880-like
bgi_A12	96837379	96837379	INS	Ghi_A12G09891	257	Beta-hexosaminidase
bgi_A06	32536661	32536661	INS	Ghi_A06G05141	258	Uncharacterized protein TCM_037261
bgi_A07	54400098	54400098	INS	Ghi_A07G09701	258	E3 ubiquitin-protein ligase CHIP -like protein
bgi_A11	14351802	14351909	DEL	Ghi_A11G06861	258	PREDICTED: transcription factor bHLH69-like isoform X1
bgi_A11	25612001	25612001	INS	Ghi_A11G09821	258	putative mitochondrial chaperone bcs1
bgi_A12	2833711	2833711	INS	Ghi_A12G01061	258	Protein TRI1
bgi_A12	89155806	89160909	DEL	Ghi_A12G08306	258	PREDICTED: formin-like protein 3
bgi_A12	73012955	73012955	INS	Ghi_A12G05801	259	PREDICTED: ubiquitin-conjugating enzyme E2 10-like
bgi_A05	2343775	2347416	DEL	Ghi_A05G01186	260	Tropinone reductase
bgi_A06	8293349	8293349	INS	Ghi_A06G02526	260	Heat shock SSC1, mitochondrial
bgi_A09	4244006	4244006	INS	Ghi_A09G00826	260	Structural maintenance of chromosomes 4 -like protein
bgi_A12	105561867	105561867	INS	Ghi_A12G12651	261	PREDICTED: phospholipase A1-Ibeta2, chloroplastic-like
bgi_A13	98462262	98462374	DEL	Ghi_A13G10116	261	PREDICTED: transcriptional regulator ATRX-like
bgi_A02	84780754	84786503	DEL	Ghi_A02G06926	262	NA
bgi_A09	54168675	54168675	INS	Ghi_A09G03931	262	putative peroxygenase 3 -like protein
bgi_A10	4867762	4876050	DEL	Ghi_A10G02486	262	hypothetical protein B456_011G039900
bgi_A11	87377324	87380629	DEL	Ghi_A11G13291	262	hypothetical protein B456_003G066900
bgi_A03	23501598	23506374	DEL	Ghi_A03G04696	263	Cytochrome P450
bgi_A03	114092901	114092961	DEL	Ghi_A03G12331	263	PREDICTED: cyclin-dependent kinase inhibitor 7-like isoform X1
bgi_A05	114344692	114349972	DEL	Ghi_A05G23651	263	PREDICTED: U3 small nucleolar RNA-associated protein 18 homolog
bgi_A06	119918266	119918334	DEL	Ghi_A06G10086	263	Eukaryotic aspartyl protease family protein
bgi_A09	82315571	82316114	DEL	Ghi_A09G13151	263	PREDICTED: probable receptor protein kinase TMK1
bgi_A04	6960476	6960547	DEL	Ghi_A04G01636	264	PREDICTED: protein GRIM REAPER-like
bgi_A06	109974478	109977729	DEL	Ghi_A06G08866	264	PREDICTED: uncharacterized protein LOC105786794
bgi_A12	7104843	7104996	DEL	Ghi_A12G02001	264	Methyltransferase-like protein 16
bgi_A12	108014163	108019518	DEL	Ghi_A12G13851	264	Bidirectional sugar transporter SWEET7 -like protein
bgi_A05	10961614	10965255	DEL	Ghi_A05G05581	265	putative WRKY transcription factor 11 -like protein
bgi_A07	31811517	31812399	DEL	Ghi_A07G08181	265	mitogen-activated protein kinase 17
bgi_A11	126269590	126269900	DEL	Ghi_A11G18556	265	hypothetical protein B456_007G3563001, partial
bgi_A13	111962181	111962238	DEL	Ghi_A13G14376	265	PREDICTED: tropinone reductase homolog isoform X2
bgi_A02	2565924	2565924	INS	Ghi_A02G00916	266	PREDICTED: uncharacterized protein YIR042C-like
bgi_A08	109981987	109982053	DEL	Ghi_A08G09876	266	PREDICTED: uncharacterized protein LOC105767077
bgi_A11	31759584	31759584	INS	Ghi_A11G10671	266	Patatin group A-3
bgi_A11	41397923	41420058	DEL	Ghi_A11G11216	266	PREDICTED: uncharacterized protein LOC105795901
bgi_A12	194701	194960	DEL	Ghi_A12G00046	266	Lariat debranching enzyme
bgi_A13	108510377	108510377	INS	Ghi_A13G12941	266	putative sodium-dependent transporter yocS
bgi_A03	988633	988705	DEL	Ghi_A03G00426	267	PREDICTED: novel plant SNARE 11-like
bgi_A07	36137395	36137395	INS	Ghi_A07G08591	267	PREDICTED: uncharacterized protein LOC105797655 isoform X1
bgi_A09	73028374	73028374	INS	Ghi_A09G08596	267	PREDICTED: E3 ubiquitin-protein ligase RFWD3
bgi_A13	1227338	1227427	DEL	Ghi_A13G00551	267	hypothetical protein B456_013G012000
bgi_A04	4824036	4824036	INS	Ghi_A04G01176	268	transmembrane protein, putative
bgi_A09	75306660	75306660	INS	Ghi_A09G09701	268	PREDICTED: dehydration-responsive element-binding protein 2A-like isoform X2
bgi_A13	108354844	108358076	DEL	Ghi_A13G12866	268	Cell division cycle 27 B -like protein
bgi_A02	97735032	97740277	DEL	Ghi_A02G07921	269	hypothetical protein B456_009G077600
bgi_A03	7265856	7265856	INS	Ghi_A03G02336	269	low molecular weight heat shock protein
bgi_A06	126790966	126795767	DEL	Ghi_A06G11931	269	PREDICTED: graves disease carrier protein-like
bgi_A09	82664892	82664955	DEL	Ghi_A09G13296	269	PREDICTED: UDP-glycosyltransferase 89C1-like isoform X1
bgi_A11	13334168	13334321	DEL	Ghi_A11G06516	269	Receptor-like cytosolic serine/threonine-protein kinase RBK2
bgi_A12	109888043	109905181	DEL	Ghi_A12G14946	269	PREDICTED: cannabidiolic acid synthase-like 1
bgi_A05	18294840	18300339	DEL	Ghi_A05G09516	270	PREDICTED: transmembrane protein 56-like isoform X1
bgi_A06	10785939	10790860	DEL	Ghi_A06G03021	270	Major facilitator superfamily protein, putative
bgi_A11	104692139	104710053	DEL	Ghi_A11G14491	272	PREDICTED: uncharacterized protein LOC105801595
bgi_A07	59246161	59251563	DEL	Ghi_A07G10066	273	hypothetical protein F383_31227
bgi_A10	31666864	31666918	DEL	Ghi_A10G06806	273	hypothetical protein F383_30027
bgi_A10	114726881	114731822	DEL	Ghi_A10G12816	273	PREDICTED: probable disease resistance protein At4g27220
bgi_A11	11993737	11993737	INS	Ghi_A11G06026	273	PREDICTED: transmembrane protein 205
bgi_A11	23915621	23915621	INS	Ghi_A11G09441	273	Putative phagocytic receptor 1b
bgi_A11	86909072	86920454	DEL	Ghi_A11G13261	273	Uncharacterized protein F383_35711
bgi_A03	110809538	110812378	DEL	Ghi_A03G11191	274	PREDICTED: RING-H2 finger protein ATL18-like
bgi_A10	45895731	45895915	DEL	Ghi_A10G07226	274	NA
bgi_A11	3743040	3743215	DEL	Ghi_A11G02136	274	Phospholipase C 3
bgi_A08	14270232	14281806	DEL	Ghi_A08G04091	275	PREDICTED: tubby-like F-box protein 3 isoform X2
bgi_A10	17543635	17543703	DEL	Ghi_A10G05121	275	E3 ubiquitin-protein ligase RKP
bgi_A12	107929954	107929954	INS	Ghi_A12G13791	275	hypothetical protein B456_008G255200
bgi_A01	2643959	2650921	DEL	Ghi_A01G01286	276	Acylpyruvase FAHD1, mitochondrial
bgi_A08	125538534	125543910	DEL	Ghi_A08G15176	276	hypothetical protein B456_004G287600
bgi_A04	85433935	85434042	DEL	Ghi_A04G08056	277	PREDICTED: UDP-glycosyltransferase 89A2-like
bgi_A08	2205317	2205317	INS	Ghi_A08G01141	277	putative methyltransferase WBSCR22
bgi_A12	51334708	51341892	DEL	Ghi_A12G05181	277	PREDICTED: uncharacterized protein LOC106437282
bgi_A02	58968111	58984565	DEL	Ghi_A02G05731	279	PREDICTED: uncharacterized protein LOC105777448
bgi_A03	112170074	112170074	INS	Ghi_A03G11606	279	PREDICTED: epoxide hydrolase 4-like
bgi_A07	7116758	7116758	INS	Ghi_A07G03126	280	DNA polymerase III subunit gamma/tau
bgi_A07	96963956	96967336	DEL	Ghi_A07G13886	280	sec61-gamma protein transport protein
bgi_A12	7313105	7318082	DEL	Ghi_A12G02076	280	PREDICTED: COBRA-like protein 2 isoform X2
bgi_A13	104816410	104816410	INS	Ghi_A13G11436	280	hypothetical protein B456_013G186100
bgi_A01	52827159	52827159	INS	Ghi_A01G07246	281	ribulose-1,5-bisphosphate carboxylase/oxygenase large subunit, partial (chloroplast)
bgi_A05	5707691	5707691	INS	Ghi_A05G02761	281	PREDICTED: nicotianamine synthase-like
bgi_A10	1301494	1301494	INS	Ghi_A10G00506	281	Acid phosphatase 1
bgi_A01	97593491	97598861	DEL	Ghi_A01G09351	282	Glutamyl-tRNA (Gln) amidotransferase subunit A
bgi_A05	113145922	113146545	DEL	Ghi_A05G23321	282	hypothetical protein B456_012G023400
bgi_A08	5692924	5693025	DEL	Ghi_A08G02406	282	Desiccation-related PCC13-62
bgi_A09	2701056	2701056	INS	Ghi_A09G00541	282	Ribosome biogenesis WDR12
bgi_A11	67152396	67155835	DEL	Ghi_A11G12521	282	PREDICTED: acyl-CoA-binding domain-containing protein 3-like isoform X1
bgi_A07	64181575	64181575	INS	Ghi_A07G10211	283	Scarecrow-like transcription factor PAT1
bgi_A02	96147705	96153191	DEL	Ghi_A02G07646	284	PREDICTED: cytosolic sulfotransferase 16-like
bgi_A03	44131628	44131699	DEL	Ghi_A03G05481	284	hypothetical protein B456_008G294800
bgi_A06	120830449	120830449	INS	Ghi_A06G10311	284	Multiple inositol polyphosphate phosphatase 1
bgi_A06	126133014	126133092	DEL	Ghi_A06G11716	284	PREDICTED: boron transporter 4-like isoform X1
bgi_A09	3891089	3891089	INS	Ghi_A09G00811	284	hypothetical protein B456_N009200
bgi_A11	117153285	117153285	INS	Ghi_A11G16326	284	PREDICTED: uncharacterized protein LOC105761756 isoform X2
bgi_A02	3838455	3838991	DEL	Ghi_A02G01301	285	PREDICTED: LOW QUALITY PROTEIN: uncharacterized protein LOC105796743
bgi_A06	122794766	122799444	DEL	Ghi_A06G10821	285	Lysine-specific histone demethylase 1 -like protein
bgi_A03	98159521	98159521	INS	Ghi_A03G08996	286	hypothetical protein F383_27730
bgi_A04	82013410	82013410	INS	Ghi_A04G06466	286	PREDICTED: putative pentatricopeptide repeat-containing protein At3g18840
bgi_A05	677896	677896	INS	Ghi_A05G00341	286	MLO-like protein 3
bgi_A05	89086991	89086991	INS	Ghi_A05G20041	286	PREDICTED: calcium-binding protein CML38-like
bgi_A05	89894802	89894802	INS	Ghi_A05G20186	286	hypothetical protein B456_002G241900
bgi_A08	16779598	16779598	INS	Ghi_A08G04366	286	PREDICTED: indole-3-acetic acid-induced protein ARG2-like
bgi_A02	98192396	98196176	DEL	Ghi_A02G08001	287	hypothetical protein F383_20843
bgi_A09	44147331	44150400	DEL	Ghi_A09G03151	287	Cleavage stimulation factor subunit 2
bgi_A02	105210835	105210835	INS	Ghi_A02G09596	288	hypothetical protein B456_003G013100
bgi_A05	47035058	47035058	INS	Ghi_A05G17766	288	PREDICTED: uncharacterized protein LOC105771170
bgi_A06	79947792	79947848	DEL	Ghi_A06G07481	288	PREDICTED: putative cysteine-rich receptor-like protein kinase 30
bgi_A10	2260630	2263494	DEL	Ghi_A10G01091	288	Brain 44
bgi_A11	123767794	123767912	DEL	Ghi_A11G17731	288	putative Fe (2+)-trafficking
bgi_A05	3747806	3747806	INS	Ghi_A05G01981	290	PREDICTED: probable protein phosphatase 2C 26 isoform X2
bgi_A11	7616458	7616458	INS	Ghi_A11G04241	290	hypothetical protein F383_19392
bgi_A08	125172819	125172879	DEL	Ghi_A08G14936	291	Aspartyl aminopeptidase
bgi_A12	103076066	103076686	DEL	Ghi_A12G11556	291	PREDICTED: pentatricopeptide repeat-containing protein At5g50990
bgi_A04	70550632	70556487	DEL	Ghi_A04G05046	292	PREDICTED: uncharacterized protein LOC105768179 isoform X2
bgi_A05	47031228	47031228	INS	Ghi_A05G17761	292	hypothetical protein F383_14753
bgi_A08	2936436	2939183	DEL	Ghi_A08G01411	292	PREDICTED: glutathione S-transferase U17-like
bgi_A05	4215831	4215887	DEL	Ghi_A05G02161	293	PREDICTED: reticuline oxidase-like protein
bgi_A08	15764932	15768905	DEL	Ghi_A08G04181	293	MORC family CW-type zinc finger protein 4
bgi_A01	7277219	7277219	INS	Ghi_A01G02571	294	GroES-like zinc-binding alcohol dehydrogenase family protein
bgi_A01	12731375	12733117	DEL	Ghi_A01G03891	294	NA
bgi_A03	10699663	10701709	DEL	Ghi_A03G03136	294	NA
bgi_A05	52522674	52522743	DEL	Ghi_A05G18246	294	Protein TIFY 6B -like protein
bgi_A08	78669971	78670208	DEL	Ghi_A08G06651	294	Bidirectional sugar transporter SWEET7 -like protein
bgi_A10	94349157	94349157	INS	Ghi_A10G09931	294	hypothetical protein B456_002G139500
bgi_A11	24500138	24500138	INS	Ghi_A11G09546	294	PREDICTED: GDSL esterase/lipase At5g33370-like
bgi_A02	1359805	1359805	INS	Ghi_A02G00441	295	Secologanin synthase
bgi_A11	17722234	17722234	INS	Ghi_A11G07901	295	PREDICTED: uncharacterized protein LOC105803310
bgi_A03	4261620	4261674	DEL	Ghi_A03G01531	296	glutamyl-tRNA (Asn/Gln) amidotransferase subunit B
bgi_A05	24499104	24504207	DEL	Ghi_A05G12316	296	hypothetical protein B456_009G210400
bgi_A05	28774776	28774776	INS	Ghi_A05G14116	296	Cyclin-A1-1 -like protein
bgi_A06	128070110	128070204	DEL	Ghi_A06G12646	296	PREDICTED: uncharacterized protein LOC105773168
bgi_A06	84408702	84409182	DEL	Ghi_A06G07666	298	NA
bgi_A07	35557798	35580119	DEL	Ghi_A07G08571	298	PREDICTED: mitochondrial outer membrane protein porin of 36 kDa-like
bgi_A10	36139532	36148159	DEL	Ghi_A10G06971	299	PREDICTED: ethylene-responsive transcription factor ERF098-like
bgi_A10	79685832	79690862	DEL	Ghi_A10G08841	299	hypothetical protein B456_011G135600
bgi_A13	111475634	111475634	INS	Ghi_A13G14096	299	hypothetical protein B456_013G255500
bgi_A07	5625077	5625077	INS	Ghi_A07G02531	300	PREDICTED: ethylene-responsive transcription factor ERF105-like
bgi_A07	93981932	93981932	INS	Ghi_A07G12796	300	Phytosulfokin receptor 1
bgi_A13	55384212	55389212	DEL	Ghi_A13G06566	300	NA
bgi_A02	17098216	17103362	DEL	Ghi_A02G03646	301	PREDICTED: AT-hook motif nuclear-localized protein 17-like
bgi_A05	21688136	21696248	DEL	Ghi_A05G11081	301	hypothetical protein B456_009G184700
bgi_A01	279388	279442	DEL	Ghi_A01G00156	302	NADP-dependent D-sorbitol-6-phosphate dehydrogenase
bgi_A01	69019348	69024571	DEL	Ghi_A01G07856	302	hypothetical protein F383_15167
bgi_A12	605071	605071	INS	Ghi_A12G00206	302	PREDICTED: uncharacterized protein LOC105762217
bgi_A13	42252314	42252314	INS	Ghi_A13G05016	302	PREDICTED: pentatricopeptide repeat-containing protein MRL1, chloroplastic isoform X1
bgi_A05	23726174	23729815	DEL	Ghi_A05G12056	303	Histone deacetylase complex subunit SAP30
bgi_A06	1051851	1051905	DEL	Ghi_A06G00571	303	PREDICTED: probable galacturonosyltransferase-like 1
bgi_A11	14487798	14493138	DEL	Ghi_A11G06906	303	PREDICTED: uncharacterized protein LOC105803106 isoform X2
bgi_A02	45032741	45035585	DEL	Ghi_A02G05191	304	PREDICTED: putative RING-H2 finger protein ATL21A
bgi_A06	64045	65550	DEL	Ghi_A06G00041	304	PREDICTED: uncharacterized protein LOC105781370
bgi_A08	125838027	125838027	INS	Ghi_A08G15386	304	PREDICTED: G-type lectin S-receptor-like serine/threonine-protein kinase RKS1 isoform X3
bgi_A09	75299829	75303471	DEL	Ghi_A09G09696	304	PREDICTED: protein trichome birefringence-like 35
bgi_A11	11470109	11475375	DEL	Ghi_A11G05841	304	hypothetical protein B456_007G120400
bgi_A12	108791169	108791169	INS	Ghi_A12G14321	304	ubiquitin-60S ribosomal protein L40-like
bgi_A05	4043716	4043716	INS	Ghi_A05G02091	305	hypothetical protein B456_009G115800
bgi_A05	34633088	34633241	DEL	Ghi_A05G15726	305	putative beta-D-xylosidase 7 -like protein
bgi_A06	125966762	125966762	INS	Ghi_A06G11621	305	putative transaldolase
bgi_A07	2404909	2410227	DEL	Ghi_A07G01176	305	PREDICTED: ethylene-responsive transcription factor ABR1-like
bgi_A05	27257989	27263089	DEL	Ghi_A05G13606	306	tRNA pseudouridine synthase B
bgi_A07	2373371	2373703	DEL	Ghi_A07G01161	306	PREDICTED: protein IQ-DOMAIN 1
bgi_A08	60936124	60941881	DEL	Ghi_A08G05956	306	ABC transporter B family member 28
bgi_A10	104559485	104559485	INS	Ghi_A10G10911	306	GTP-binding SAR1A -like protein
bgi_A10	121672813	121672960	DEL	Ghi_A10G14556	306	PREDICTED: uncharacterized protein At2g40430
bgi_A12	97760181	97760181	INS	Ghi_A12G10106	306	Pgm1
bgi_A01	14660556	14660556	INS	Ghi_A01G04401	307	hypothetical protein CISIN_1g002307mg
bgi_A05	2885785	2885785	INS	Ghi_A05G01506	307	NA
bgi_A11	116352465	116368065	DEL	Ghi_A11G16076	307	PREDICTED: formin-like protein 11
bgi_A01	102126550	102131919	DEL	Ghi_A01G09991	308	PREDICTED: uncharacterized protein LOC105786010 isoform X2
bgi_A02	1017887	1017887	INS	Ghi_A02G00336	308	transcriptional repressor nrdr
bgi_A03	115094997	115099967	DEL	Ghi_A03G12871	308	PREDICTED: auxin-induced protein 15A-like
bgi_A05	1238218	1246512	DEL	Ghi_A05G00601	308	hypothetical protein B456_009G084300
bgi_A06	34996822	34996872	DEL	Ghi_A06G05421	308	hypothetical protein B456_004G088300
bgi_A09	71490937	71490937	INS	Ghi_A09G08071	308	PREDICTED: AT-hook motif nuclear-localized protein 1-like
bgi_A09	74343448	74343520	DEL	Ghi_A09G09161	308	UDP-glucose 6-dehydrogenase
bgi_A11	2527758	2528252	DEL	Ghi_A11G01461	308	hypothetical protein B456_007G029000
bgi_A13	321142	321142	INS	Ghi_A13G00151	308	PREDICTED: uncharacterized ABC transporter ATP-binding protein C825.01-like isoform X1
bgi_A02	23348262	23348262	INS	Ghi_A02G04011	309	PREDICTED: protein REVEILLE 7-like isoform X2
bgi_A07	9113859	9113859	INS	Ghi_A07G03701	309	NA
bgi_A07	64084419	64084525	DEL	Ghi_A07G10191	309	PREDICTED: N-acetyltransferase 9-like protein
bgi_A08	1348748	1352331	DEL	Ghi_A08G00746	309	PREDICTED: protochlorophyllide-dependent translocon component 52, chloroplastic-like
bgi_A12	94004624	94004674	DEL	Ghi_A12G09191	309	hypothetical protein B456_004G219200
bgi_A09	72431266	72436366	DEL	Ghi_A09G08401	310	PREDICTED: secoisolariciresinol dehydrogenase-like
bgi_A12	109625343	109629445	DEL	Ghi_A12G14781	310	Proline--tRNA ligase
bgi_A13	42941978	42941978	INS	Ghi_A13G05106	311	PREDICTED: uncharacterized protein LOC105765094
bgi_A10	63953248	63964387	DEL	Ghi_A10G07681	312	hypothetical protein B456_008G075500
bgi_A04	2938964	2938964	INS	Ghi_A04G00851	313	hypothetical protein B456_002G109300
bgi_A04	79747688	79747688	INS	Ghi_A04G06211	313	PREDICTED: polygalacturonase-like
bgi_A06	34434355	34434355	INS	Ghi_A06G05331	313	PREDICTED: carotenoid 9,10(9&apos;,10&apos;)-cleavage dioxygenase 1-like
bgi_A10	112979914	112980002	DEL	Ghi_A10G12411	313	PREDICTED: ribosome biogenesis protein bms1-like isoform X3
bgi_A11	26919670	26950612	DEL	Ghi_A11G10096	314	PREDICTED: probable mitochondrial chaperone bcs1 isoform X1
bgi_A13	109262943	109262943	INS	Ghi_A13G13251	314	hypothetical protein F383_05966
bgi_A08	106635844	106635958	DEL	Ghi_A08G09371	315	PREDICTED: actin-related protein 7
bgi_A11	84848611	84848763	DEL	Ghi_A11G13136	315	PREDICTED: uncharacterized protein LOC105804353 isoform X1
bgi_A06	4578668	4583559	DEL	Ghi_A06G01841	316	F-box FBW2 -like protein
bgi_A10	956356	956356	INS	Ghi_A10G00316	316	NADP-dependent alkenal double bond reductase P2 -like protein
bgi_A11	21239277	21239277	INS	Ghi_A11G08786	316	hypothetical protein B456_007G174300
bgi_A03	80758255	80758255	INS	Ghi_A03G07831	317	PREDICTED: protein BASIC PENTACYSTEINE2-like
bgi_A08	111531269	111532527	DEL	Ghi_A08G10251	317	PREDICTED: putative cytochrome c oxidase subunit 6b-like
bgi_A03	1241132	1241132	INS	Ghi_A03G00521	318	PREDICTED: 50S ribosomal protein L19-1, chloroplastic-like
bgi_A05	959060	959060	INS	Ghi_A05G00466	318	Kinesin-like protein KIF15
bgi_A09	76956133	76958555	DEL	Ghi_A09G10336	318	Disease resistance family protein / LRR family protein, putative
bgi_A10	13702073	13702129	DEL	Ghi_A10G04531	318	hypothetical protein B456_013G170700
bgi_A13	108075517	108075517	INS	Ghi_A13G12696	318	hypothetical protein B456_013G226300
bgi_A02	6104674	6109919	DEL	Ghi_A02G01886	319	PREDICTED: major allergen Pru ar 1-like
bgi_A03	23311080	23315713	DEL	Ghi_A03G04656	319	PREDICTED: 21 kDa protein-like
bgi_A08	110947510	110947600	DEL	Ghi_A08G10071	319	PREDICTED: transcriptional regulator SUPERMAN-like
bgi_A13	72672569	72682757	DEL	Ghi_A13G07411	319	Calcium-binding mitochondrial carrier SCaMC-1
bgi_A13	107892928	107893037	DEL	Ghi_A13G12581	319	PREDICTED: cation/calcium exchanger 4-like
bgi_A06	224257	224401	DEL	Ghi_A06G00176	320	Dihydroxy-acid dehydratase 1
bgi_A07	3422078	3422078	INS	Ghi_A07G01631	320	PREDICTED: uncharacterized protein LOC105768599
bgi_A09	54578909	54579042	DEL	Ghi_A09G04006	320	PREDICTED: calcium-binding protein 39 isoform X1
bgi_A05	1331052	1338735	DEL	Ghi_A05G00636	321	Sec23/sec24 transport family protein isoform 2
bgi_A08	124606422	124610187	DEL	Ghi_A08G14591	321	40S ribosomal S11
bgi_A11	99628475	99633453	DEL	Ghi_A11G14036	321	hypothetical protein B456_N013100, partial
bgi_A01	95982183	95982183	INS	Ghi_A01G09186	322	PREDICTED: actin-depolymerizing factor 5-like
bgi_A10	2128525	2128525	INS	Ghi_A10G01001	323	Leucine-rich repeat receptor-like protein kinase PEPR1
bgi_A12	107734051	107734051	INS	Ghi_A12G13686	323	Mitochondrial substrate carrier family protein B
bgi_A02	3390934	3390934	INS	Ghi_A02G01186	324	PREDICTED: ethylene-responsive transcription factor ERF096-like
bgi_A12	6038675	6038828	DEL	Ghi_A12G01821	324	NA
bgi_A12	13497614	13507203	DEL	Ghi_A12G03116	324	NA
bgi_A08	125124506	125124506	INS	Ghi_A08G14891	325	Protein IQ-DOMAIN 31 -like protein
bgi_A05	114304288	114304288	INS	Ghi_A05G23621	326	PREDICTED: uncharacterized aarF domain-containing protein kinase At1g79600, chloroplastic-like
bgi_A02	102876991	102876991	INS	Ghi_A02G08786	328	Putative glycosyltransferase 7 -like protein
bgi_A11	1708534	1708534	INS	Ghi_A11G00936	328	Uncharacterized protein F383_34960
bgi_A04	1537649	1537705	DEL	Ghi_A04G00541	329	PREDICTED: aspartate carbamoyltransferase 1, chloroplastic
bgi_A09	65724677	65724677	INS	Ghi_A09G06411	329	hypothetical protein F383_04678
bgi_A12	102214423	102214603	DEL	Ghi_A12G11311	329	PREDICTED: uncharacterized protein LOC105766851
bgi_A04	8196181	8196315	DEL	Ghi_A04G01831	330	PREDICTED: uncharacterized protein LOC105766405
bgi_A08	102028866	102032786	DEL	Ghi_A08G08601	330	3-methyl-2-oxobutanoate hydroxymethyltransferase
bgi_A11	117573326	117573326	INS	Ghi_A11G16491	330	PREDICTED: uncharacterized protein LOC105801628
bgi_A12	87482230	87482230	INS	Ghi_A12G07816	330	DnaJ subfamily C member 7
bgi_A06	121149385	121149385	INS	Ghi_A06G10446	331	PREDICTED: cytochrome P450 90A1
bgi_A10	119342018	119342396	DEL	Ghi_A10G13931	331	PREDICTED: uncharacterized protein LOC105776029
bgi_A11	16415084	16417315	DEL	Ghi_A11G07466	331	Tetratricopeptide repeat 7A
bgi_A01	1299535	1299535	INS	Ghi_A01G00626	332	Histone deacetylase 19 -like protein
bgi_A01	5153850	5153911	DEL	Ghi_A01G02021	332	hypothetical protein B456_002G049200
bgi_A06	107426403	107429497	DEL	Ghi_A06G08676	332	PREDICTED: src substrate cortactin isoform X2
bgi_A07	31244307	31247290	DEL	Ghi_A07G08076	332	NA
bgi_A04	82943226	82943284	DEL	Ghi_A04G06856	333	hypothetical protein B456_012G154400
bgi_A06	18270743	18270798	DEL	Ghi_A06G03956	334	PREDICTED: chloroplastic group IIA intron splicing facilitator CRS1, chloroplastic isoform X2
bgi_A08	80081479	80081479	INS	Ghi_A08G06761	334	PREDICTED: uncharacterized protein LOC105791308
bgi_A08	122323191	122329482	DEL	Ghi_A08G13491	334	NADH-cytochrome b5 reductase 1
bgi_A01	3741127	3744976	DEL	Ghi_A01G01676	335	PREDICTED: VQ motif-containing protein 1-like
bgi_A10	1108261	1108337	DEL	Ghi_A10G00361	335	hypothetical protein F383_21359
bgi_A10	2020079	2020079	INS	Ghi_A10G00911	335	Uncharacterized protein TCM_026988
bgi_A01	6793449	6793449	INS	Ghi_A01G02361	336	hypothetical protein B456_002G062300
bgi_A02	1304516	1304516	INS	Ghi_A02G00416	336	PREDICTED: ER lumen protein-retaining receptor isoform X1
bgi_A09	48265603	48271294	DEL	Ghi_A09G03546	336	PREDICTED: CLIP-associated protein-like isoform X1
bgi_A10	121018009	121018070	DEL	Ghi_A10G14261	336	PREDICTED: uncharacterized protein LOC105776402
bgi_A11	652409	652477	DEL	Ghi_A11G00301	336	AMSH-like ubiquitin thioesterase 1
bgi_A03	7839963	7839963	INS	Ghi_A03G02501	337	PREDICTED: uncharacterized protein LOC105764991
bgi_A08	2442566	2447813	DEL	Ghi_A08G01216	337	PREDICTED: LOW QUALITY PROTEIN: protein disulfide-isomerase 5-3
bgi_A12	18475649	18475649	INS	Ghi_A12G03821	337	PREDICTED: ras-related protein RABD2a isoform X2
bgi_A12	108882365	108886007	DEL	Ghi_A12G14391	337	PREDICTED: uncharacterized protein LOC105765434 isoform X2
bgi_A09	970160	970235	DEL	Ghi_A09G00196	338	Sec1 family domain-containing protein 2
bgi_A10	2573940	2574085	DEL	Ghi_A10G01281	338	hypothetical protein F383_19757
bgi_A11	23278191	23278242	DEL	Ghi_A11G09236	338	hypothetical protein B456_007G1836002, partial
bgi_A06	110244946	110244946	INS	Ghi_A06G08901	339	hypothetical protein F383_22310
bgi_A07	84931510	84936403	DEL	Ghi_A07G11191	339	PREDICTED: neural Wiskott-Aldrich syndrome protein-like
bgi_A08	73610848	73610848	INS	Ghi_A08G06321	339	hypothetical protein PRUPE_ppa021713mg, partial
bgi_A08	121632389	121632929	DEL	Ghi_A08G13221	339	PREDICTED: uncharacterized protein LOC105792597
bgi_A11	126714838	126714838	INS	Ghi_A11G18621	339	hypothetical protein B456_007G354000
bgi_A01	19446464	19446464	INS	Ghi_A01G04901	340	hypothetical protein F383_20417
bgi_A01	102388581	102388581	INS	Ghi_A01G10106	340	PREDICTED: rhomboid-like protease 1
bgi_A02	74823415	74834402	DEL	Ghi_A02G06411	340	PREDICTED: uncharacterized protein LOC105775616
bgi_A07	76256124	76267718	DEL	Ghi_A07G10531	340	NA
bgi_A08	89827096	89831964	DEL	Ghi_A08G07251	340	PREDICTED: meiotic recombination protein SPO11-2 isoform X1
bgi_A10	3287033	3287033	INS	Ghi_A10G01591	340	PREDICTED: putative cyclin-D6-1
bgi_A10	6407000	6407055	DEL	Ghi_A10G03071	340	PREDICTED: fasciclin-like arabinogalactan protein 14
bgi_A01	570471	570527	DEL	Ghi_A01G00316	341	PREDICTED: vacuolar-sorting receptor 3-like isoform X2
bgi_A01	8701921	8707421	DEL	Ghi_A01G02996	341	Protein translocase subunit SecA
bgi_A02	97030592	97030592	INS	Ghi_A02G07786	341	PREDICTED: protein NEN4
bgi_A11	126923107	126923432	DEL	Ghi_A11G18686	341	hypothetical protein F383_00101
bgi_A01	102282840	102282840	INS	Ghi_A01G10051	342	hypothetical protein B456_011G192000
bgi_A02	105024065	105024065	INS	Ghi_A02G09496	342	PREDICTED: protein N-lysine methyltransferase METTL21A
bgi_A04	965139	965139	INS	Ghi_A04G00306	342	PREDICTED: dirigent protein 4-like
bgi_A09	63608806	63608806	INS	Ghi_A09G05876	342	PREDICTED: circumsporozoite protein-like
bgi_A13	360880	360880	INS	Ghi_A13G00196	342	PREDICTED: ethylene-responsive transcription factor WRI1-like isoform X2
bgi_A08	4916364	4934675	DEL	Ghi_A08G02181	343	PREDICTED: VQ motif-containing protein 20
bgi_A09	74434692	74440063	DEL	Ghi_A09G09231	343	Type I inositol-1,4,5-trisphosphate 5-phosphatase CVP2 -like protein
bgi_A04	4628419	4628471	DEL	Ghi_A04G01116	344	PREDICTED: receptor-like serine/threonine-protein kinase SD1-8 isoform X2
bgi_A05	21724537	21726958	DEL	Ghi_A05G11106	344	PREDICTED: subtilisin-like protease SBT5.4
bgi_A11	5925043	5925126	DEL	Ghi_A11G03311	344	PREDICTED: uncharacterized protein LOC105771977
bgi_A06	16324648	16326140	DEL	Ghi_A06G03591	345	SNW domain-containing 1
bgi_A10	114578449	114581810	DEL	Ghi_A10G12781	345	PREDICTED: uncharacterized protein LOC105777853
bgi_A03	46864987	46864987	INS	Ghi_A03G05646	346	PREDICTED: WD repeat-containing protein RUP2-like
bgi_A06	34444788	34463445	DEL	Ghi_A06G05336	346	PREDICTED: myosin heavy chain kinase B-like
bgi_A10	118613300	118613300	INS	Ghi_A10G13696	346	E3 ubiquitin-protein ligase SDIR1 -like protein
bgi_A01	105860025	105865323	DEL	Ghi_A01G10876	347	PREDICTED: homeobox-leucine zipper protein HAT14-like
bgi_A07	9623349	9623349	INS	Ghi_A07G03931	347	PREDICTED: uncharacterized protein LOC105766851
bgi_A07	97653264	97653443	DEL	Ghi_A07G14166	347	PREDICTED: uncharacterized protein LOC105780758 isoform X1
bgi_A09	50083725	50083725	INS	Ghi_A09G03631	347	PREDICTED: mitogen-activated protein kinase kinase kinase NPK1 isoform X1
bgi_A06	16458196	16458248	DEL	Ghi_A06G03616	348	hypothetical protein B456_010G076400
bgi_A07	12715483	12733804	DEL	Ghi_A07G04686	348	PREDICTED: VQ motif-containing protein 22-like
bgi_A07	27330644	27330644	INS	Ghi_A07G07501	348	NA
bgi_A12	105936572	105936640	DEL	Ghi_A12G12826	348	PREDICTED: uncharacterized protein LOC105765109
bgi_A13	111026816	111029826	DEL	Ghi_A13G13851	348	hypothetical protein B456_009G126200
bgi_A01	24523581	24523581	INS	Ghi_A01G05616	349	hypothetical protein F383_30514
bgi_A05	107306628	107317560	DEL	Ghi_A05G21791	349	PREDICTED: uncharacterized protein LOC105801082
bgi_A06	89106117	89123019	DEL	Ghi_A06G07821	349	PREDICTED: uncharacterized protein LOC105801932 isoform X2
bgi_A10	7543797	7544324	DEL	Ghi_A10G03406	349	Transmembrane 87A
bgi_A10	97069961	97070034	DEL	Ghi_A10G10101	349	hypothetical protein B456_011G091500
bgi_A01	106975613	106983699	DEL	Ghi_A01G11126	350	PREDICTED: cytochrome P450 93A3-like
bgi_A03	115647804	115647804	INS	Ghi_A03G13186	350	gwin6.2b
bgi_A04	13001083	13004779	DEL	Ghi_A04G02446	350	PREDICTED: cytochrome P450 71D10-like
bgi_A04	84707179	84707247	DEL	Ghi_A04G07656	350	Endoglucanase E1
bgi_A08	20823745	20823916	DEL	Ghi_A08G04581	351	hypothetical protein B456_009G049100
bgi_A08	124049212	124049212	INS	Ghi_A08G14286	351	hypothetical protein F383_16819
bgi_A11	94842663	94854195	DEL	Ghi_A11G13686	351	PREDICTED: uncharacterized protein LOC105772008
bgi_A13	96714073	96714073	INS	Ghi_A13G09756	351	PREDICTED: protein NDR1-like
bgi_A08	121138213	121138279	DEL	Ghi_A08G12966	352	17.8 kDa class I heat shock -like protein
bgi_A10	12151147	12158569	DEL	Ghi_A10G04161	352	PREDICTED: omega-hydroxypalmitate O-feruloyl transferase-like
bgi_A11	56863020	56863173	DEL	Ghi_A11G11781	352	ectoapyrase 1
bgi_A03	9445559	9445732	DEL	Ghi_A03G02831	353	hypothetical protein F383_00413
bgi_A03	76021328	76021405	DEL	Ghi_A03G07546	353	PREDICTED: uncharacterized protein LOC105794305
bgi_A11	5444168	5444168	INS	Ghi_A11G03086	353	hypothetical protein F383_15630
bgi_A13	5225892	5225892	INS	Ghi_A13G01976	353	NA
bgi_A11	59712721	59716415	DEL	Ghi_A11G11956	354	hypothetical protein B456_007G231100
bgi_A09	15238535	15238535	INS	Ghi_A09G02061	355	PREDICTED: serine/threonine-protein phosphatase 7 long form homolog
bgi_A09	83678340	83678394	DEL	Ghi_A09G13866	355	hypothetical protein F383_32629
bgi_A11	20200436	20200436	INS	Ghi_A11G08576	355	hypothetical protein B456_007G169900
bgi_A03	98996809	99001911	DEL	Ghi_A03G09061	356	PREDICTED: GDSL esterase/lipase At3g26430-like
bgi_A04	9043998	9043998	INS	Ghi_A04G01931	356	hypothetical protein B456_009G371100
bgi_A05	71550084	71550229	DEL	Ghi_A05G18951	356	NA
bgi_A07	12397191	12411653	DEL	Ghi_A07G04601	356	hypothetical protein B456_001G091500
bgi_A11	3328484	3330750	DEL	Ghi_A11G01891	356	Auxin-induced 5NG4
bgi_A04	6786861	6788094	DEL	Ghi_A04G01596	357	putative G-protein coupled receptor
bgi_A09	30680670	30680670	INS	Ghi_A09G02636	357	NA
bgi_A09	85053581	85053581	INS	Ghi_A09G14656	357	putative rRNA maturation factor
bgi_A12	87067376	87072472	DEL	Ghi_A12G07701	357	Tetratricopeptide repeat (TPR)-like superfamily protein, putative
bgi_A04	61711930	61722793	DEL	Ghi_A04G04256	358	hypothetical protein L484_022412
bgi_A02	99910057	99915378	DEL	Ghi_A02G08176	359	PREDICTED: uncharacterized protein LOC105787917
bgi_A05	9926939	9926939	INS	Ghi_A05G04991	359	minichromosome maintenance 5 protein, partial
bgi_A11	15721230	15721230	INS	Ghi_A11G07236	359	Transcription factor bHLH3 -like protein
bgi_A13	105198046	105202130	DEL	Ghi_A13G11571	359	PREDICTED: uncharacterized protein LOC105783841 isoform X1
bgi_A05	24594291	24594291	INS	Ghi_A05G12411	360	PREDICTED: abscisic acid 8&apos;-hydroxylase 4-like
bgi_A10	19391112	19391183	DEL	Ghi_A10G05491	360	Glutamate receptor 2 plant, putative
bgi_A10	23654426	23655296	DEL	Ghi_A10G06221	360	PREDICTED: inactive beta-amylase 9
bgi_A10	14457477	14462770	DEL	Ghi_A10G04701	361	Putative disease resistance protein RGA3
bgi_A10	121564148	121564148	INS	Ghi_A10G14526	361	PREDICTED: late embryogenesis abundant protein D-19
bgi_A11	110710148	110718014	DEL	Ghi_A11G14991	361	Serine/threonine-protein phosphatase 2A regulatory subunit B&apos;&apos; subunit alpha
bgi_A13	32061979	32064294	DEL	Ghi_A13G04701	361	hypothetical protein B456_005G269000, partial
bgi_A03	72757305	72757305	INS	Ghi_A03G07256	362	PREDICTED: pentatricopeptide repeat-containing protein At4g19191, mitochondrial
bgi_A09	60277319	60277319	INS	Ghi_A09G05096	362	diacylglycerol acyltransferase 1 -like protein
bgi_A10	114391003	114391003	INS	Ghi_A10G12726	362	Zinc finger protein
bgi_A12	82884042	82884042	INS	Ghi_A12G06761	363	RING-H2 finger ATL67-like
bgi_A03	114351872	114351872	INS	Ghi_A03G12491	363	PREDICTED: ferredoxin-1-like
bgi_A06	116670902	116670902	INS	Ghi_A06G09526	363	Adenosine deaminase-like protein
bgi_A08	447739	447739	INS	Ghi_A08G00281	363	hypothetical protein B456_004G006400
bgi_A11	118521792	118524998	DEL	Ghi_A11G16831	363	hypothetical protein B456_007G315100
bgi_A12	106219614	106219614	INS	Ghi_A12G12906	363	PREDICTED: putative lipid-binding protein AIR1
bgi_A10	120734387	120735725	DEL	Ghi_A10G14186	364	PIP protein
bgi_A03	12401586	12406942	DEL	Ghi_A03G03351	365	hypothetical protein F383_27802
bgi_A07	8018132	8021335	DEL	Ghi_A07G03411	365	PREDICTED: uncharacterized protein LOC105787076
bgi_A08	77168845	77168912	DEL	Ghi_A08G06576	365	PREDICTED: uncharacterized protein LOC105775355
bgi_A12	3619963	3623969	DEL	Ghi_A12G01286	365	PREDICTED: uncharacterized protein LOC105762826
bgi_A13	111725921	111728595	DEL	Ghi_A13G14206	365	PREDICTED: uncharacterized protein LOC105781887
bgi_A05	1946918	1949326	DEL	Ghi_A05G00936	366	Ribonuclease H
bgi_A07	3232491	3233075	DEL	Ghi_A07G01541	366	PREDICTED: molybdate transporter 1-like
bgi_A09	83354879	83359267	DEL	Ghi_A09G13641	366	Nuclear RNA polymerase A1 isoform 4
bgi_A03	115664088	115664370	DEL	Ghi_A03G13191	368	PREDICTED: endochitinase-like
bgi_A12	96187408	96202582	DEL	Ghi_A12G09651	368	PREDICTED: DNA-directed RNA polymerase 1B, mitochondrial isoform X1
bgi_A07	56369885	56370038	DEL	Ghi_A07G09886	369	PREDICTED: uncharacterized protein LOC105784677 isoform X1
bgi_A13	91257615	91263332	DEL	Ghi_A13G08856	369	PREDICTED: histidinol dehydrogenase, chloroplastic isoform X1
bgi_A03	114789828	114789828	INS	Ghi_A03G12731	370	PREDICTED: purple acid phosphatase-like isoform X1
bgi_A05	9380526	9385357	DEL	Ghi_A05G04771	371	Histidine-containing phosphotransfer 4 -like protein
bgi_A06	66612	71966	DEL	Ghi_A06G00041	371	PREDICTED: uncharacterized protein LOC105781370
bgi_A08	124721759	124722637	DEL	Ghi_A08G14656	371	histone H3
bgi_A09	84489840	84489840	INS	Ghi_A09G14306	371	PREDICTED: ethylene-responsive transcription factor ERF096-like
bgi_A09	85177421	85177968	DEL	Ghi_A09G14756	371	PREDICTED: beta-D-xylosidase 1-like
bgi_A10	12563704	12563894	DEL	Ghi_A10G04271	371	PREDICTED: protein NUCLEAR FUSION DEFECTIVE 4
bgi_A10	113865335	113865506	DEL	Ghi_A10G12631	371	PREDICTED: eukaryotic translation initiation factor 6-2-like
bgi_A11	67159306	67162406	DEL	Ghi_A11G12526	371	PREDICTED: molybdate-anion transporter-like
bgi_A13	26327502	26330723	DEL	Ghi_A13G04391	371	Proteinase-activated receptor 1
bgi_A02	98509250	98511377	DEL	Ghi_A02G08061	372	PREDICTED: putative wall-associated receptor kinase-like 16
bgi_A05	3242532	3242685	DEL	Ghi_A05G01736	372	GATA transcription factor 11 -like protein
bgi_A06	123739588	123743003	DEL	Ghi_A06G11111	372	PREDICTED: metacaspase-9-like
bgi_A02	6751449	6751449	INS	Ghi_A02G02091	373	PREDICTED: E3 ubiquitin ligase BIG BROTHER-related-like
bgi_A05	27315594	27326917	DEL	Ghi_A05G13621	373	PREDICTED: probable LRR receptor-like serine/threonine-protein kinase At4g08850 isoform X1
bgi_A07	97958873	97958957	DEL	Ghi_A07G14281	373	PREDICTED: probable ubiquitin-conjugating enzyme E2 C
bgi_A10	2973367	2978646	DEL	Ghi_A10G01451	373	PREDICTED: uncharacterized protein LOC105775858
bgi_A13	4163250	4165520	DEL	Ghi_A13G01636	373	PREDICTED: uncharacterized protein LOC105782539 isoform X1
bgi_A10	3599145	3600284	DEL	Ghi_A10G01756	374	PREDICTED: kelch-like protein 17
bgi_A13	103643382	103643382	INS	Ghi_A13G11111	374	Uncharacterized protein F383_22617
bgi_A07	5407454	5407611	DEL	Ghi_A07G02426	375	PREDICTED: probable aquaporin TIP5-1
bgi_A07	73856652	73856652	INS	Ghi_A07G10451	375	PREDICTED: uncharacterized protein LOC105797561
bgi_A13	112376973	112379622	DEL	Ghi_A13G14621	375	PREDICTED: ABC transporter G family member 28
bgi_A04	5682762	5682999	DEL	Ghi_A04G01421	376	NAC domain-containing 72 -like protein
bgi_A06	122275236	122275236	INS	Ghi_A06G10711	376	Transmembrane 70, mitochondrial
bgi_A08	54581367	54581367	INS	Ghi_A08G05816	377	tRNA dimethylallyltransferase
bgi_A09	76312240	76312300	DEL	Ghi_A09G10071	377	PREDICTED: cyclin-dependent kinase D-3-like
bgi_A04	83704264	83704351	DEL	Ghi_A04G07206	378	Protein ROS1 -like protein
bgi_A11	8995940	8995940	INS	Ghi_A11G04931	378	Fringe-related protein, putative
bgi_A01	21778618	21783883	DEL	Ghi_A01G05406	379	BRCA1-A complex subunit BRE
bgi_A04	82908932	82908932	INS	Ghi_A04G06846	379	Ubiquitin fusion degradation 1
bgi_A05	46755369	46755588	DEL	Ghi_A05G17746	379	PREDICTED: putative ripening-related protein 1
bgi_A06	1706809	1706809	INS	Ghi_A06G00841	380	PREDICTED: BRI1 kinase inhibitor 1-like
bgi_A04	85242604	85242604	INS	Ghi_A04G07931	381	hypothetical protein B456_012G181900
bgi_A06	109427166	109427166	INS	Ghi_A06G08851	381	PREDICTED: regulatory-associated protein of TOR 1-like isoform X1
bgi_A07	4068974	4073866	DEL	Ghi_A07G01866	381	PREDICTED: WRKY transcription factor 18-like
bgi_A07	97917243	97917243	INS	Ghi_A07G14266	381	PREDICTED: ATP-dependent zinc metalloprotease FTSH 11, chloroplastic/mitochondrial-like
bgi_A13	89773786	89779130	DEL	Ghi_A13G08636	381	PREDICTED: rhodanese-like domain-containing protein 19, mitochondrial isoform X2
bgi_A05	39533314	39533314	INS	Ghi_A05G16746	382	hypothetical protein B456_009G301900
bgi_A10	5692957	5711136	DEL	Ghi_A10G02761	382	PREDICTED: probable inositol transporter 2 isoform X1
bgi_A10	121400092	121401061	DEL	Ghi_A10G14461	382	hypothetical protein F383_32456
bgi_A03	1726381	1726443	DEL	Ghi_A03G00706	383	PREDICTED: chaperone protein dnaJ 13-like
bgi_A03	5901688	5903407	DEL	Ghi_A03G02016	383	PREDICTED: vegetative cell wall protein gp1-like
bgi_A06	5224710	5224710	INS	Ghi_A06G01966	383	putative WD repeat-containing C2A9.03
bgi_A06	120847012	120847012	INS	Ghi_A06G10321	383	PREDICTED: peptide-N4-(N-acetyl-beta-glucosaminyl)asparagine amidase A
bgi_A11	11483945	11483945	INS	Ghi_A11G05861	383	hypothetical protein B456_007G120800
bgi_A01	4961530	4961530	INS	Ghi_A01G01996	384	hypothetical protein B456_002G048200
bgi_A03	9976644	9979475	DEL	Ghi_A03G03006	384	putative transcriptional regulatory
bgi_A06	121966641	121966641	INS	Ghi_A06G10651	384	heat shock protein 70
bgi_A07	97712103	97712192	DEL	Ghi_A07G14186	384	Dipeptidyl peptidase 9
bgi_A03	76332955	76333104	DEL	Ghi_A03G07581	385	hypothetical protein B456_005G151900
bgi_A07	63854469	63854606	DEL	Ghi_A07G10171	385	PREDICTED: exopolygalacturonase-like
bgi_A08	123194413	123198379	DEL	Ghi_A08G13866	385	26S proteasome non-ATPase regulatory subunit RPN12A -like protein
bgi_A05	44188977	44188977	INS	Ghi_A05G17511	386	PREDICTED: dirigent protein 25
bgi_A09	14910861	14910861	INS	Ghi_A09G02011	386	PREDICTED: uncharacterized protein LOC105798411
bgi_A04	85189640	85189640	INS	Ghi_A04G07896	387	Histone H1
bgi_A10	24157762	24157963	DEL	Ghi_A10G06301	387	PREDICTED: dol-P-Man:Man(6)GlcNAc(2)-PP-Dol alpha-1,2-mannosyltransferase
bgi_A11	8364247	8364620	DEL	Ghi_A11G04621	387	F-box PP2-A13 -like protein
bgi_A06	123735842	123735963	DEL	Ghi_A06G11106	388	polyphenol oxidase-7
bgi_A09	77977843	77977843	INS	Ghi_A09G10906	388	Transcription factor GLABRA 3 -like protein
bgi_A12	109488180	109488338	DEL	Ghi_A12G14691	388	PREDICTED: UDP-glycosyltransferase 88A1-like
bgi_A06	117658067	117658220	DEL	Ghi_A06G09686	389	WRKY transcription factor 87
bgi_A12	12820827	12820827	INS	Ghi_A12G02981	390	hypothetical protein B456_010G219300
bgi_A02	9333286	9333286	INS	Ghi_A02G02646	391	hypothetical protein B456_005G077700
bgi_A03	17681972	17682049	DEL	Ghi_A03G04096	391	PREDICTED: laccase-11-like
bgi_A06	17004956	17005010	DEL	Ghi_A06G03736	391	Gamma-glutamyltranspeptidase 1
bgi_A05	43551554	43556609	DEL	Ghi_A05G17371	392	PREDICTED: probable LRR receptor-like serine/threonine-protein kinase At3g47570
bgi_A03	9451273	9456773	DEL	Ghi_A03G02836	393	Splicing factor PWI domain-containing protein, putative isoform 2
bgi_A03	93478595	93478595	INS	Ghi_A03G08506	393	PREDICTED: uncharacterized protein LOC105794610 isoform X4
bgi_A03	113436465	113454083	DEL	Ghi_A03G12056	393	PREDICTED: peamaclein
bgi_A04	976653	976712	DEL	Ghi_A04G00311	393	Disease resistance response protein
bgi_A05	37926325	37930219	DEL	Ghi_A05G16531	393	PREDICTED: U-box domain-containing protein 11-like
bgi_A01	14478656	14483499	DEL	Ghi_A01G04331	394	Farnesyl pyrophosphate synthase 2
bgi_A03	17806291	17806375	DEL	Ghi_A03G04126	394	Protein DCL, chloroplastic
bgi_A05	19587311	19587311	INS	Ghi_A05G10001	394	PREDICTED: uncharacterized protein LOC105771090
bgi_A06	126782270	126782270	INS	Ghi_A06G11921	395	PREDICTED: uncharacterized protein LOC105774531 isoform X1
bgi_A12	478141	478141	INS	Ghi_A12G00156	395	PREDICTED: protein OPI10 homolog
bgi_A01	243843	244988	DEL	Ghi_A01G00121	396	Extended synaptotagmin-2
bgi_A03	35718617	35718617	INS	Ghi_A03G05196	396	Vacuolar-sorting receptor 1 -like protein
bgi_A05	24718210	24721811	DEL	Ghi_A05G12451	396	PREDICTED: THO complex subunit 5B
bgi_A12	82176344	82179608	DEL	Ghi_A12G06646	396	PREDICTED: F-box protein PP2-A13-like
bgi_A05	10595579	10595579	INS	Ghi_A05G05371	397	PREDICTED: LOW QUALITY PROTEIN: protein IWS1 homolog
bgi_A09	67360703	67360703	INS	Ghi_A09G06841	397	PREDICTED: uncharacterized protein LOC105799392
bgi_A03	44127622	44127622	INS	Ghi_A03G05476	398	PREDICTED: LRR receptor-like serine/threonine-protein kinase GSO1
bgi_A05	26112503	26120863	DEL	Ghi_A05G13141	398	Oligopeptide transporter 4 -like protein
bgi_A06	1465485	1465485	INS	Ghi_A06G00701	398	PREDICTED: cytochrome P450 CYP82D47-like
bgi_A08	1385604	1388455	DEL	Ghi_A08G00771	398	PREDICTED: serine/threonine-protein phosphatase PP2A-2 catalytic subunit-like
bgi_A10	13604009	13604009	INS	Ghi_A10G04486	398	PREDICTED: basic 7S globulin-like
bgi_A12	102144219	102149322	DEL	Ghi_A12G11276	398	hypothetical protein F383_02830
bgi_A01	109840477	109840477	INS	Ghi_A01G11946	399	PREDICTED: putative homeobox-leucine zipper protein ATHB-51
bgi_A02	748108	748108	INS	Ghi_A02G00241	399	putative receptor protein kinase TMK1
bgi_A07	5184536	5184536	INS	Ghi_A07G02311	399	PREDICTED: uncharacterized protein LOC105784204
bgi_A11	39439838	39439838	INS	Ghi_A11G11111	399	PREDICTED: alkane hydroxylase MAH1-like
bgi_A08	9183640	9188450	DEL	Ghi_A08G03311	401	hypothetical protein B456_004G087900
bgi_A01	11479723	11479778	DEL	Ghi_A01G03476	402	PREDICTED: F-box protein At4g22280-like isoform X2
bgi_A03	115190951	115190951	INS	Ghi_A03G12931	402	5&apos;-methylthioadenosine/S-adenosylhomocysteine nucleosidase 2 -like protein
bgi_A07	12287715	12287715	INS	Ghi_A07G04581	402	PREDICTED: uncharacterized protein LOC105761549
bgi_A08	29706305	29706305	INS	Ghi_A08G04951	402	Laminin subunit beta-1
bgi_A08	79285731	79285731	INS	Ghi_A08G06741	402	SH3 domain-binding 2
bgi_A08	125131232	125131846	DEL	Ghi_A08G14896	402	PREDICTED: programmed cell death protein 4-like
bgi_A01	110922705	110940459	DEL	Ghi_A01G12486	403	Nucleolin
bgi_A07	97670414	97670414	INS	Ghi_A07G14171	403	PREDICTED: vegetative incompatibility protein HET-E-1
bgi_A12	7245694	7245694	INS	Ghi_A12G02046	403	PREDICTED: uncharacterized protein LOC105762912
bgi_A13	63503103	63503103	INS	Ghi_A13G06876	403	PREDICTED: uncharacterized protein LOC105767512
bgi_A03	111814074	111814074	INS	Ghi_A03G11461	404	Tobamovirus multiplication 1 isoform 1
bgi_A04	50363170	50363170	INS	Ghi_A04G03736	404	PREDICTED: UPF0481 protein At3g47200-like
bgi_A08	897511	897511	INS	Ghi_A08G00516	404	PREDICTED: uncharacterized protein LOC105790034
bgi_A09	76120375	76120459	DEL	Ghi_A09G10001	404	PREDICTED: WD repeat-containing protein RUP2-like
bgi_A10	121239548	121239604	DEL	Ghi_A10G14396	404	chloroplast omega-3 fatty acid desaturase
bgi_A11	1890312	1895414	DEL	Ghi_A11G01046	404	PREDICTED: WAT1-related protein At1g68170-like
bgi_A13	108353246	108353330	DEL	Ghi_A13G12861	404	PREDICTED: protein phosphatase 1 regulatory subunit pprA-like
bgi_A02	8777065	8777135	DEL	Ghi_A02G02546	406	PREDICTED: G-type lectin S-receptor-like serine/threonine-protein kinase At1g34300
bgi_A02	6048355	6053743	DEL	Ghi_A02G01846	407	Phospholipase D p1 -like protein
bgi_A08	112126942	112126942	INS	Ghi_A08G10386	407	hypothetical protein B456_004G192100
bgi_A13	108380587	108380587	INS	Ghi_A13G12881	407	PREDICTED: E3 ubiquitin-protein ligase RNF181-like
bgi_A05	7069058	7071905	DEL	Ghi_A05G03546	408	PREDICTED: uncharacterized protein LOC105768738
bgi_A08	117026478	117036607	DEL	Ghi_A08G11506	408	PREDICTED: uncharacterized protein LOC105792227
bgi_A09	43837505	43845306	DEL	Ghi_A09G03121	408	Myocilin
bgi_A13	15728430	15728667	DEL	Ghi_A13G03716	408	PREDICTED: flavonol synthase/flavanone 3-hydroxylase-like
bgi_A01	1651005	1651539	DEL	Ghi_A01G00806	409	Non-structural maintenance of chromosome element 4
bgi_A02	18099163	18099341	DEL	Ghi_A02G03741	409	PREDICTED: branched-chain-amino-acid aminotransferase 2, chloroplastic-like isoform X2
bgi_A11	68326493	68332208	DEL	Ghi_A11G12711	409	PREDICTED: cinnamyl alcohol dehydrogenase 1-like
bgi_A01	107611647	107611647	INS	Ghi_A01G11351	410	PREDICTED: ubiquitin carboxyl-terminal hydrolase 12 isoform X1
bgi_A07	95202616	95202616	INS	Ghi_A07G13176	410	hypothetical protein B456_001G257500
bgi_A07	95300003	95313663	DEL	Ghi_A07G13216	410	hypothetical protein B456_001G258300
bgi_A02	538995	539232	DEL	Ghi_A02G00171	411	PREDICTED: tetrahydrocannabinolic acid synthase-like isoform X1
bgi_A03	102258982	102261672	DEL	Ghi_A03G09476	411	PREDICTED: spermidine synthase 1
bgi_A05	9129989	9130118	DEL	Ghi_A05G04646	412	PREDICTED: uncharacterized protein LOC105770309
bgi_A09	5338873	5338873	INS	Ghi_A09G01001	412	hypothetical protein B456_006G020000
bgi_A13	2941640	2954374	DEL	Ghi_A13G01231	412	hypothetical protein B456_013G026500
bgi_A02	11803355	11803434	DEL	Ghi_A02G03111	413	PREDICTED: uncharacterized protein LOC105789722
bgi_A03	114911551	114911551	INS	Ghi_A03G12816	414	hypothetical protein B456_005G248300
bgi_A10	7132138	7132138	INS	Ghi_A10G03291	414	Protein ELF4-LIKE 4 -like protein
bgi_A10	116673041	116673522	DEL	Ghi_A10G13251	414	PREDICTED: uncharacterized protein LOC105775640
bgi_A05	19138483	19138483	INS	Ghi_A05G09826	415	hypothetical protein B456_009G158100
bgi_A09	7038096	7038096	INS	Ghi_A09G01241	415	NA
bgi_A12	40199291	40199291	INS	Ghi_A12G04796	415	NA
bgi_A13	109357568	109362919	DEL	Ghi_A13G13291	415	hypothetical protein F383_26383
bgi_A08	123218737	123218737	INS	Ghi_A08G13891	416	PREDICTED: uncharacterized protein LOC105792697 isoform X1
bgi_A05	21520864	21526579	DEL	Ghi_A05G10961	417	hypothetical protein F383_09413
bgi_A08	102744196	102746956	DEL	Ghi_A08G08766	417	hypothetical protein F383_09155
bgi_A10	119716162	119719348	DEL	Ghi_A10G14066	417	PREDICTED: uncharacterized protein LOC105775722
bgi_A13	104707055	104707055	INS	Ghi_A13G11386	417	hypothetical protein B456_013G186900
bgi_A06	20472348	20472577	DEL	Ghi_A06G04261	419	Centriolin
bgi_A10	4862047	4862199	DEL	Ghi_A10G02481	419	hypothetical protein B456_011G039800
bgi_A04	69355066	69355066	INS	Ghi_A04G04866	420	PREDICTED: NAC transcription factor 25-like
bgi_A04	84275621	84281003	DEL	Ghi_A04G07421	420	PREDICTED: ankyrin repeat-containing protein At3g12360-like
bgi_A09	85123938	85129282	DEL	Ghi_A09G14721	420	hypothetical protein B456_006G258800
bgi_A10	119492133	119497113	DEL	Ghi_A10G13991	420	PREDICTED: class I heat shock protein-like
bgi_A11	126288039	126306087	DEL	Ghi_A11G18556	420	hypothetical protein B456_007G3563001, partial
bgi_A13	110252648	110252648	INS	Ghi_A13G13486	420	Transcription factor bHLH35 -like protein
bgi_A06	111834477	111834477	INS	Ghi_A06G09071	421	Exocyst complex component 8
bgi_A07	94115721	94115721	INS	Ghi_A07G12846	421	PREDICTED: transcriptional regulator SUPERMAN-like
bgi_A08	3125596	3125596	INS	Ghi_A08G01521	421	PREDICTED: ubiquitin-conjugating enzyme E2-17 kDa-like
bgi_A13	3396857	3411459	DEL	Ghi_A13G01406	421	PREDICTED: uncharacterized protein LOC105781806
bgi_A13	5568944	5568944	INS	Ghi_A13G02091	421	Kynurenine formamidase
bgi_A11	24497823	24497823	INS	Ghi_A11G09541	422	DNA replication terminus site-binding
bgi_A12	87211057	87211193	DEL	Ghi_A12G07751	422	hypothetical protein B456_006G143000
bgi_A03	17514105	17514105	INS	Ghi_A03G04071	423	hypothetical protein B456_005G048700
bgi_A07	4556131	4556764	DEL	Ghi_A07G02081	424	SPX domain-containing 2 -like protein
bgi_A01	1839296	1840028	DEL	Ghi_A01G00846	425	PREDICTED: non-specific lipid-transfer protein 13
bgi_A04	7210587	7210587	INS	Ghi_A04G01701	425	PREDICTED: disease resistance protein At4g27190-like isoform X2
bgi_A04	76417681	76429340	DEL	Ghi_A04G05711	425	PREDICTED: mRNA-capping enzyme
bgi_A05	107839362	107839362	INS	Ghi_A05G21926	425	hypothetical protein F383_23583
bgi_A07	45536026	45538945	DEL	Ghi_A07G09031	425	Proteinase-activated receptor 1
bgi_A08	125477434	125482537	DEL	Ghi_A08G15131	425	PREDICTED: uncharacterized protein LOC105792963
bgi_A03	17359796	17359850	DEL	Ghi_A03G04046	426	PREDICTED: transcription factor ILI6-like
bgi_A03	113569890	113569890	INS	Ghi_A03G12101	426	PREDICTED: limonoid UDP-glucosyltransferase-like
bgi_A08	100249394	100254396	DEL	Ghi_A08G08196	426	putative membrane-associated kinase regulator 6 -like protein
bgi_A11	1472719	1472872	DEL	Ghi_A11G00776	426	hypothetical protein B456_007G014500
bgi_A06	123614555	123614681	DEL	Ghi_A06G11051	427	SUN domain-containing 2
bgi_A11	18133050	18133109	DEL	Ghi_A11G08031	427	PREDICTED: asparagine--tRNA ligase, cytoplasmic 2
bgi_A01	110364889	110371952	DEL	Ghi_A01G12166	428	PAL
bgi_A03	110052944	110052994	DEL	Ghi_A03G10881	428	putative ATP-dependent DNA ligase ykoU
bgi_A03	112054798	112071580	DEL	Ghi_A03G11556	428	hypothetical protein F383_16515
bgi_A10	374851	375202	DEL	Ghi_A10G00116	428	hypothetical protein F383_05395
bgi_A05	111427355	111427417	DEL	Ghi_A05G22811	429	PREDICTED: 60S ribosomal protein L27-3-like
bgi_A06	128226166	128226522	DEL	Ghi_A06G12806	429	Thymidine kinase
bgi_A11	65824120	65824120	INS	Ghi_A11G12451	430	BTB/POZ domain-containing NPY2 -like protein
bgi_A12	4102852	4102852	INS	Ghi_A12G01426	430	Ras-related Rab7
bgi_A05	113829321	113829321	INS	Ghi_A05G23511	431	PREDICTED: uncharacterized protein LOC105795650
bgi_A06	29447265	29447265	INS	Ghi_A06G04876	431	PREDICTED: glutaredoxin-C6-like
bgi_A06	119251898	119256464	DEL	Ghi_A06G10026	431	hypothetical protein B456_010G190200
bgi_A07	948182	948182	INS	Ghi_A07G00441	431	Pentatricopeptide repeat-containing, chloroplastic -like protein
bgi_A05	109403874	109406780	DEL	Ghi_A05G22306	432	PREDICTED: uncharacterized protein LOC105775268
bgi_A06	121579540	121579540	INS	Ghi_A06G10566	432	Ribulose bisphosphate carboxylase/oxygenase activase 1, chloroplastic
bgi_A02	105804468	105804585	DEL	Ghi_A02G10026	433	PREDICTED: probable acyl-activating enzyme 1, peroxisomal
bgi_A05	24525622	24526017	DEL	Ghi_A05G12341	433	PREDICTED: probable carboxylesterase 2
bgi_A07	58355876	58358935	DEL	Ghi_A07G10001	433	PREDICTED: uncharacterized protein LOC105771918
bgi_A06	117115210	117115210	INS	Ghi_A06G09646	434	hypothetical protein B456_010G181700, partial
bgi_A06	127660412	127661060	DEL	Ghi_A06G12376	434	PREDICTED: protein trichome birefringence-like 38
bgi_A12	7364462	7368334	DEL	Ghi_A12G02106	434	PREDICTED: transcription initiation factor TFIID subunit 14b-like isoform X4
bgi_A13	112107706	112107706	INS	Ghi_A13G14451	434	Ubiquitin-conjugating enzyme E2 7 -like protein
bgi_A01	13072186	13072186	INS	Ghi_A01G04036	435	Cytochrome P450 71D10, putative
bgi_A05	1161936	1161936	INS	Ghi_A05G00546	435	hypothetical protein B456_009G083300
bgi_A07	97596475	97596475	INS	Ghi_A07G14146	435	PREDICTED: uncharacterized calcium-binding protein At1g02270 isoform X1
bgi_A13	237913	255302	DEL	Ghi_A13G00116	435	PREDICTED: uncharacterized protein LOC105784241
bgi_A01	101752941	101762111	DEL	Ghi_A01G09901	436	Translation initiation factor IF-2
bgi_A02	8241251	8241339	DEL	Ghi_A02G02436	436	PREDICTED: uncharacterized protein At1g04910 isoform X1
bgi_A05	763949	764150	DEL	Ghi_A05G00391	436	PREDICTED: xyloglucan endotransglucosylase/hydrolase protein 9-like isoform X2
bgi_A06	96322732	96322732	INS	Ghi_A06G08211	436	hypothetical protein F383_06520
bgi_A06	120972401	120973109	DEL	Ghi_A06G10356	436	Em H5
bgi_A01	9038140	9038140	INS	Ghi_A01G03086	437	tRNA (guanine(37)-N1)-methyltransferase 1
bgi_A07	4353421	4370337	DEL	Ghi_A07G02016	437	hypothetical protein B456_001G040800
bgi_A11	12206166	12206166	INS	Ghi_A11G06106	437	PREDICTED: vegetative cell wall protein gp1-like
bgi_A12	322595	323284	DEL	Ghi_A12G00081	437	PREDICTED: beta-galactosidase 10
bgi_A12	101563214	101563214	INS	Ghi_A12G11031	437	putative WRKY transcription factor 33 -like protein
bgi_A09	3425974	3425974	INS	Ghi_A09G00726	438	hypothetical protein F383_36395
bgi_A09	82132761	82132761	INS	Ghi_A09G13011	438	PREDICTED: cytochrome b5-like
bgi_A11	9557152	9562379	DEL	Ghi_A11G05191	438	hypothetical protein B456_007G107000
bgi_A12	58560707	58560807	DEL	Ghi_A12G05426	439	hypothetical protein B456_006G143000
bgi_A02	13356163	13356163	INS	Ghi_A02G03286	440	PREDICTED: uncharacterized protein LOC105797171
bgi_A08	3553078	3553336	DEL	Ghi_A08G01716	440	COP9 signalosome complex subunit 7 -like protein
bgi_A13	110663919	110663919	INS	Ghi_A13G13681	440	hypothetical protein F383_23132
bgi_A09	72205397	72205484	DEL	Ghi_A09G08301	443	RNA-directed RNA polymerase L
bgi_A13	108932259	108932332	DEL	Ghi_A13G13096	443	CCR4-NOT transcription complex subunit 10-B
bgi_A01	8875168	8875168	INS	Ghi_A01G03051	444	Cyclic nucleotide-gated ion channel 4 -like protein
bgi_A06	123090406	123090406	INS	Ghi_A06G10891	444	PREDICTED: uncharacterized protein LOC105784735
bgi_A08	88124248	88124354	DEL	Ghi_A08G07106	444	Polyadenylate-binding, cytoplasmic and nuclear
bgi_A10	34852200	34852436	DEL	Ghi_A10G06931	444	NA
bgi_A13	42166850	42171261	DEL	Ghi_A13G05011	444	Tropinone reductase
bgi_A02	105276919	105277314	DEL	Ghi_A02G09651	445	PREDICTED: probable dimethyladenosine transferase
bgi_A03	71787535	71791581	DEL	Ghi_A03G07211	445	AF512544_1alpha-expansin precursor
bgi_A04	13408443	13408596	DEL	Ghi_A04G02511	445	putative glutathione S-transferase
bgi_A08	120336180	120341239	DEL	Ghi_A08G12631	446	PREDICTED: root phototropism protein 2
bgi_A11	23751635	23757746	DEL	Ghi_A11G09356	448	Tryptophan synthase beta chain 2
bgi_A07	39613044	39622652	DEL	Ghi_A07G08811	450	PREDICTED: protein SREK1IP1-like
bgi_A08	115160179	115160179	INS	Ghi_A08G11036	450	PREDICTED: pentatricopeptide repeat-containing protein At4g22760
bgi_A09	75916791	75919255	DEL	Ghi_A09G09941	450	PREDICTED: pentatricopeptide repeat-containing protein At1g73400, mitochondrial
bgi_A11	111537040	111537097	DEL	Ghi_A11G15141	450	PREDICTED: uncharacterized protein LOC105797534
bgi_A06	2114258	2114258	INS	Ghi_A06G00961	451	PREDICTED: uncharacterized acetyltransferase At3g50280-like
bgi_A06	56496774	56496774	INS	Ghi_A06G06771	451	PREDICTED: uncharacterized protein LOC105776461
bgi_A09	62824077	62825726	DEL	Ghi_A09G05776	452	NA
bgi_A01	4841823	4841823	INS	Ghi_A01G01951	453	PREDICTED: F-box/kelch-repeat protein At3g23880-like
bgi_A03	113022567	113022567	INS	Ghi_A03G11821	453	PREDICTED: uncharacterized protein LOC105795155 isoform X1
bgi_A09	75653602	75662367	DEL	Ghi_A09G09871	453	hypothetical protein B456_006G188500
bgi_A11	18666408	18666480	DEL	Ghi_A11G08276	453	PREDICTED: transmembrane 9 superfamily member 12-like
bgi_A03	113047945	113047945	INS	Ghi_A03G11836	454	PREDICTED: tubulin alpha-4 chain-like
bgi_A08	112462824	112467927	DEL	Ghi_A08G10481	454	hypothetical protein B456_004G193800
bgi_A03	112174494	112174559	DEL	Ghi_A03G11616	455	Phenylalanine ammonia-lyase G2B
bgi_A04	1627171	1627266	DEL	Ghi_A04G00571	455	PREDICTED: cytochrome b561 and DOMON domain-containing protein At4g12980-like isoform X2
bgi_A08	3135248	3140259	DEL	Ghi_A08G01531	455	Leucine--tRNA ligase
bgi_A05	40157791	40157791	INS	Ghi_A05G16901	456	hypothetical protein B456_009G305000
bgi_A09	74611188	74611188	INS	Ghi_A09G09341	456	PREDICTED: protein REVEILLE 8-like isoform X1
bgi_A11	11397054	11397054	INS	Ghi_A11G05831	456	hypothetical protein B456_007G120200
bgi_A07	1609396	1609396	INS	Ghi_A07G00761	457	PREDICTED: protein ELF4-LIKE 3
bgi_A07	12603824	12603824	INS	Ghi_A07G04641	457	PREDICTED: uncharacterized protein LOC105789545
bgi_A11	1872886	1872886	INS	Ghi_A11G01036	457	WD repeat-containing protein 44
bgi_A10	110553400	110553400	INS	Ghi_A10G11881	459	PREDICTED: wall-associated receptor kinase 5-like
bgi_A11	1493381	1502276	DEL	Ghi_A11G00801	459	Phosphopantothenate--cysteine ligase 1 -like protein
bgi_A02	29354932	29354985	DEL	Ghi_A02G04341	460	hypothetical protein B456_006G143000
bgi_A03	6304093	6304093	INS	Ghi_A03G02121	460	PREDICTED: double-stranded RNA-binding protein 2-like isoform X1
bgi_A07	19044763	19046913	DEL	Ghi_A07G05986	460	PREDICTED: uncharacterized protein LOC105792056
bgi_A11	115602342	115602428	DEL	Ghi_A11G15866	460	PREDICTED: serine/threonine-protein kinase CDL1 isoform X2
bgi_A06	59345737	59351290	DEL	Ghi_A06G06891	461	hypothetical protein B456_010G135200
bgi_A08	112573955	112573955	INS	Ghi_A08G10516	461	PREDICTED: pentatricopeptide repeat-containing protein At4g16835, mitochondrial
bgi_A03	103585483	103590758	DEL	Ghi_A03G09566	462	hypothetical protein B456_005G185400
bgi_A06	126689277	126690769	DEL	Ghi_A06G11841	462	PREDICTED: auxin-responsive protein IAA18-like
bgi_A12	29473805	29475308	DEL	Ghi_A12G04321	462	Myocilin
bgi_A11	60753422	60753422	INS	Ghi_A11G12031	463	PREDICTED: uncharacterized protein LOC105780927
bgi_A12	101209732	101209732	INS	Ghi_A12G10906	463	PREDICTED: activating signal cointegrator 1 complex subunit 3 isoform X3
bgi_A02	97296365	97300189	DEL	Ghi_A02G07841	464	hypothetical protein B456_003G045900
bgi_A13	111010455	111011457	DEL	Ghi_A13G13836	464	PREDICTED: pentatricopeptide repeat-containing protein At3g02650, mitochondrial
bgi_A04	8788317	8788317	INS	Ghi_A04G01926	465	PREDICTED: probable LRR receptor-like serine/threonine-protein kinase At3g47570
bgi_A05	8049030	8053577	DEL	Ghi_A05G04056	465	PREDICTED: UDP-glycosyltransferase 91C1-like
bgi_A09	86153091	86153334	DEL	Ghi_A09G15256	465	PREDICTED: haloacid dehalogenase-like hydrolase domain-containing protein At3g48420 isoform X1
bgi_A13	4708692	4714201	DEL	Ghi_A13G01866	465	RING finger protein
bgi_A06	22269917	22281181	DEL	Ghi_A06G04386	466	PREDICTED: uncharacterized protein LOC105786794
bgi_A13	93093072	93093072	INS	Ghi_A13G09201	466	NA
bgi_A01	111983411	111983411	INS	Ghi_A01G12981	467	PREDICTED: protein SCAR2 isoform X1
bgi_A11	5534389	5534446	DEL	Ghi_A11G03146	467	hypothetical protein B456_004G088300
bgi_A13	100092572	100092572	INS	Ghi_A13G10426	467	hypothetical protein F383_30436
bgi_A04	1291725	1291725	INS	Ghi_A04G00401	468	hypothetical protein F383_11620
bgi_A05	99168842	99168893	DEL	Ghi_A05G20521	468	PREDICTED: UDP-glucuronate 4-epimerase 1
bgi_A07	97014241	97014241	INS	Ghi_A07G13906	468	hypothetical protein B456_002G053800
bgi_A09	7508299	7508403	DEL	Ghi_A09G01276	468	PREDICTED: uncharacterized protein LOC105786743
bgi_A10	69613763	69613993	DEL	Ghi_A10G07921	468	PREDICTED: receptor-like protein 12
bgi_A11	6744539	6745031	DEL	Ghi_A11G03781	469	Paired amphipathic helix protein Sin3-like 2
bgi_A11	9802506	9807851	DEL	Ghi_A11G05306	469	Auxin response factor 18 -like protein
bgi_A12	86157588	86157588	INS	Ghi_A12G07491	469	PREDICTED: protein S-acyltransferase 18 isoform X1
bgi_A13	609880	609880	INS	Ghi_A13G00326	469	PREDICTED: high mobility group B protein 3 isoform X2
bgi_A01	105385142	105385192	DEL	Ghi_A01G10736	470	PREDICTED: psbP domain-containing protein 3, chloroplastic
bgi_A03	3674235	3674288	DEL	Ghi_A03G01286	470	putative aquaporin PIP1-2
bgi_A09	84631547	84643275	DEL	Ghi_A09G14391	470	PREDICTED: uncharacterized protein LOC105800631 isoform X3
bgi_A09	85892505	85892559	DEL	Ghi_A09G15106	470	hypothetical protein F383_15050
bgi_A11	37513021	37522681	DEL	Ghi_A11G11036	470	NA
bgi_A02	3804658	3804658	INS	Ghi_A02G01291	471	Kinesin-1 -like protein
bgi_A07	12475513	12475513	INS	Ghi_A07G04611	471	hypothetical protein B456_001G091800
bgi_A11	26216322	26216879	DEL	Ghi_A11G09976	472	NA
bgi_A01	106661995	106662068	DEL	Ghi_A01G11041	475	PREDICTED: uncharacterized protein LOC105776616 isoform X2
bgi_A06	16328801	16328880	DEL	Ghi_A06G03596	475	PREDICTED: protein phosphatase 1 regulatory subunit pprA-like isoform X2
bgi_A08	1525628	1528934	DEL	Ghi_A08G00836	475	hypothetical protein B456_004G018700
bgi_A09	62160037	62160105	DEL	Ghi_A09G05586	475	PREDICTED: histone H2B-like
bgi_A13	105459317	105459734	DEL	Ghi_A13G11676	475	PREDICTED: AP2/ERF and B3 domain-containing transcription factor At1g51120-like
bgi_A03	2350855	2350913	DEL	Ghi_A03G00866	476	Putative disease resistance RGA3
bgi_A01	78420989	78421097	DEL	Ghi_A01G08121	477	PREDICTED: protein PLANT CADMIUM RESISTANCE 2-like
bgi_A06	229051	231753	DEL	Ghi_A06G00181	477	PREDICTED: uncharacterized protein LOC105772880
bgi_A05	16047077	16052085	DEL	Ghi_A05G08331	478	hypothetical protein B456_009G125500
bgi_A09	4148939	4148995	DEL	Ghi_A09G00821	478	PREDICTED: vacuolar amino acid transporter 1-like
bgi_A09	7997108	7997108	INS	Ghi_A09G01386	478	NA
bgi_A10	104214366	104214865	DEL	Ghi_A10G10876	478	Major pollen allergen Bet v 1-A
bgi_A08	7145138	7145206	DEL	Ghi_A08G02836	479	1-aminocyclopropane-1-carboxylate oxidase 3
bgi_A08	122650542	122654953	DEL	Ghi_A08G13606	479	PREDICTED: uncharacterized protein LOC105797558
bgi_A11	22397972	22397972	INS	Ghi_A11G09066	479	PREDICTED: uncharacterized protein LOC106437282
bgi_A12	107952136	107955826	DEL	Ghi_A12G13806	479	PREDICTED: uncharacterized protein LOC105765315
bgi_A02	2798235	2798235	INS	Ghi_A02G01011	480	Auxin-responsive IAA14 -like protein
bgi_A04	83438993	83439063	DEL	Ghi_A04G07121	480	Transmembrane emp24 domain-containing 10
bgi_A12	111355583	111360923	DEL	Ghi_A12G15691	480	PREDICTED: serine/threonine-protein kinase HT1-like
bgi_A02	4352724	4352724	INS	Ghi_A02G01436	481	PREDICTED: uncharacterized protein LOC105796079
bgi_A03	110422992	110430555	DEL	Ghi_A03G10996	481	PREDICTED: uncharacterized protein LOC105795879
bgi_A04	84924003	84924003	INS	Ghi_A04G07771	481	PREDICTED: uncharacterized protein LOC105779883
bgi_A07	74755757	74755757	INS	Ghi_A07G10471	481	PREDICTED: transcriptional regulator STERILE APETALA-like
bgi_A10	4092171	4092171	INS	Ghi_A10G02056	481	hypothetical protein B456_011G030700
bgi_A11	16187439	16187508	DEL	Ghi_A11G07366	481	Myb-related Myb4
bgi_A09	68287368	68290538	DEL	Ghi_A09G07106	482	PREDICTED: agamous-like MADS-box protein AGL62
bgi_A05	111787677	111792726	DEL	Ghi_A05G22916	483	PREDICTED: G-type lectin S-receptor-like serine/threonine-protein kinase RLK1
bgi_A06	107636367	107636367	INS	Ghi_A06G08711	483	PREDICTED: two-pore potassium channel 3-like isoform X1
bgi_A08	15896237	15896237	INS	Ghi_A08G04221	483	Metal tolerance C1 -like protein
bgi_A10	21408022	21408022	INS	Ghi_A10G05841	483	PREDICTED: uncharacterized protein LOC105778277
bgi_A11	3314738	3320009	DEL	Ghi_A11G01876	483	DNA polymerase III subunit epsilon
bgi_A11	117188990	117192633	DEL	Ghi_A11G16336	483	PREDICTED: uncharacterized protein LOC105801269
bgi_A03	8046941	8047515	DEL	Ghi_A03G02561	484	PREDICTED: osmotin-like protein
bgi_A03	111702826	111708075	DEL	Ghi_A03G11411	484	PREDICTED: peroxidase N1-like
bgi_A11	114448615	114448615	INS	Ghi_A11G15661	484	PREDICTED: LOW QUALITY PROTEIN: LRR receptor-like serine/threonine-protein kinase GSO1
bgi_A06	6143993	6143993	INS	Ghi_A06G02056	485	PREDICTED: uncharacterized protein LOC105772432
bgi_A10	3480707	3480707	INS	Ghi_A10G01691	485	Sugar transporter 1 isoform 1
bgi_A10	5089070	5089144	DEL	Ghi_A10G02596	485	PREDICTED: high mobility group B protein 14
bgi_A13	5641025	5641025	INS	Ghi_A13G02131	485	PREDICTED: reticulon-like protein B11
bgi_A13	108835985	108836138	DEL	Ghi_A13G13056	485	PREDICTED: probable GPI-anchored adhesin-like protein PGA18
bgi_A04	2897336	2897390	DEL	Ghi_A04G00841	486	hypothetical protein B456_009G323900
bgi_A05	7113789	7113789	INS	Ghi_A05G03581	486	PREDICTED: probable ADP-ribosylation factor GTPase-activating protein AGD14 isoform X3
bgi_A08	15141034	15141084	DEL	Ghi_A08G04141	486	PREDICTED: membrane-anchored ubiquitin-fold protein 3-like
bgi_A09	63215117	63215117	INS	Ghi_A09G05841	486	hypothetical protein F383_23345
bgi_A11	127279726	127279726	INS	Ghi_A11G18821	486	ACBP_GOSHIRecName: Full=Acyl-CoA-binding protein; Short=ACBP
bgi_A13	105020175	105020353	DEL	Ghi_A13G11506	487	NA
bgi_A04	9338275	9338335	DEL	Ghi_A04G02006	488	PREDICTED: uncharacterized protein LOC105766361 isoform X2
bgi_A05	115074219	115074219	INS	Ghi_A05G23916	488	NA
bgi_A03	44923490	44923490	INS	Ghi_A03G05541	489	hypothetical protein B456_005G134900
bgi_A08	100862307	100862923	DEL	Ghi_A08G08301	489	Zinc transporter 5 precursor
bgi_A13	10250021	10259898	DEL	Ghi_A13G02696	489	Transcriptional repressor TUP1
bgi_A07	22026283	22031532	DEL	Ghi_A07G06516	490	ABA aldehyde oxidase isoform 1
bgi_A08	1813267	1813267	INS	Ghi_A08G00971	490	PREDICTED: F-box protein CPR30-like
bgi_A08	109937561	109937561	INS	Ghi_A08G09856	490	hypothetical protein B456_004G181800
bgi_A05	6055369	6060472	DEL	Ghi_A05G02961	492	PREDICTED: zinc finger Ran-binding domain-containing protein 2-like
bgi_A09	78675424	78675424	INS	Ghi_A09G11296	493	PREDICTED: beta-amyrin 11-oxidase-like
bgi_A12	13366625	13366675	DEL	Ghi_A12G03076	493	PREDICTED: cytochrome P450 81D1-like
bgi_A02	97986815	97986953	DEL	Ghi_A02G07971	494	PREDICTED: violaxanthin de-epoxidase, chloroplastic
bgi_A05	7926823	7926975	DEL	Ghi_A05G03986	494	uncharacterized protein F383_13336
bgi_A06	12219948	12219948	INS	Ghi_A06G03281	494	PREDICTED: putative glycine-rich cell wall structural protein 1
bgi_A08	105284774	105284774	INS	Ghi_A08G09081	494	Myocilin
bgi_A11	5949385	5949385	INS	Ghi_A11G03336	494	Acyl-coenzyme A thioesterase 13
bgi_A12	32610628	32610628	INS	Ghi_A12G04511	494	hypothetical protein B456_008G096200
bgi_A08	122875781	122880351	DEL	Ghi_A08G13741	495	Putative glucan endo-1,3-beta-glucosidase GVI
bgi_A12	720163	720225	DEL	Ghi_A12G00271	495	Protein TIME FOR COFFEE
bgi_A01	432783	437886	DEL	Ghi_A01G00226	496	PREDICTED: 3-ketoacyl-CoA synthase 4-like
bgi_A06	110837259	110841521	DEL	Ghi_A06G08996	496	NA
bgi_A09	74096000	74099561	DEL	Ghi_A09G09016	496	PREDICTED: vacuolar amino acid transporter 1-like
bgi_A11	119015147	119020609	DEL	Ghi_A11G16941	496	Zinc finger 77
bgi_A13	32362636	32362636	INS	Ghi_A13G04771	499	hypothetical protein B456_013G090500
bgi_A01	61618321	61618321	INS	Ghi_A01G07526	500	Ras-related RABC2a -like protein
bgi_A05	32774660	32774660	INS	Ghi_A05G15186	500	PREDICTED: 26S protease regulatory subunit S10B homolog B
bgi_A09	68827024	68827086	DEL	Ghi_A09G07231	500	hypothetical protein B456_006G134400
bgi_A09	84453129	84453129	INS	Ghi_A09G14286	500	PREDICTED: 1-aminocyclopropane-1-carboxylate oxidase homolog 1-like
bgi_A11	12787656	12787656	INS	Ghi_A11G06356	500	NA
bgi_A12	10830849	10837781	DEL	Ghi_A12G02746	500	Transcription factor BPE -like protein
bgi_A12	88038258	88038258	INS	Ghi_A12G08016	500	PREDICTED: uncharacterized protein LOC105764108
bgi_A04	8159133	8159194	DEL	Ghi_A04G01816	501	hypothetical protein B456_009G374900
bgi_A09	62587520	62587581	DEL	Ghi_A09G05696	501	hypothetical protein F383_12703
bgi_A05	31659072	31659734	DEL	Ghi_A05G14801	502	2-isopropylmalate synthase
bgi_A01	17130594	17130594	INS	Ghi_A01G04591	503	hypothetical protein B456_002G1078002, partial
bgi_A12	32620288	32628366	DEL	Ghi_A12G04521	504	PREDICTED: uncharacterized protein LOC105762213
bgi_A05	114504707	114504707	INS	Ghi_A05G23696	505	PREDICTED: adenine/guanine permease AZG1-like
bgi_A11	125298101	125298101	INS	Ghi_A11G18376	505	PREDICTED: alpha-xylosidase 1-like
bgi_A02	104120050	104120050	INS	Ghi_A02G09176	506	PREDICTED: ethylene-responsive transcription factor ERF109-like
bgi_A03	58780780	58781269	DEL	Ghi_A03G06781	506	PREDICTED: uncharacterized protein LOC105794130
bgi_A05	2340866	2340866	INS	Ghi_A05G01181	506	hypothetical protein F383_24463
bgi_A05	10830853	10836050	DEL	Ghi_A05G05521	506	PREDICTED: aspartic proteinase nepenthesin-2-like
bgi_A10	121039116	121039116	INS	Ghi_A10G14276	506	PREDICTED: F-box protein At3g56470-like
bgi_A11	126741275	126741275	INS	Ghi_A11G18636	506	PREDICTED: eukaryotic translation initiation factor 2 subunit beta
bgi_A03	16022698	16022752	DEL	Ghi_A03G03876	507	PREDICTED: UDP-galactose/UDP-glucose transporter 2-like isoform X1
bgi_A10	119703506	119703556	DEL	Ghi_A10G14051	507	PREDICTED: glucan endo-1,3-beta-glucosidase 12
bgi_A02	98807492	98807579	DEL	Ghi_A02G08101	508	hypothetical protein B456_007G300600
bgi_A11	7598061	7598061	INS	Ghi_A11G04236	508	PREDICTED: cell number regulator 6-like
bgi_A02	103425158	103425158	INS	Ghi_A02G09011	509	hypothetical protein B456_003G027400
bgi_A02	105490975	105490975	INS	Ghi_A02G09781	509	PREDICTED: chaperone protein dnaJ 11, chloroplastic-like
bgi_A08	27923057	27923125	DEL	Ghi_A08G04846	510	PREDICTED: CBS domain-containing protein CBSX1, chloroplastic isoform X1
bgi_A09	59678782	59678835	DEL	Ghi_A09G04916	510	Regulatory NPR3 -like protein
bgi_A12	589027	589883	DEL	Ghi_A12G00196	510	Sulfate transporter 3
bgi_A06	37308536	37321334	DEL	Ghi_A06G05636	511	Transmembrane 9 superfamily member 4
bgi_A09	67068852	67085955	DEL	Ghi_A09G06791	511	PREDICTED: pentatricopeptide repeat-containing protein At5g13770, chloroplastic isoform X1
bgi_A12	18833072	18833072	INS	Ghi_A12G03856	511	PREDICTED: pentatricopeptide repeat-containing protein At4g37170
bgi_A11	126605159	126605159	INS	Ghi_A11G18611	512	hypothetical protein F383_12365
bgi_A08	120050383	120055751	DEL	Ghi_A08G12541	513	PREDICTED: putative Myb family transcription factor At1g14600
bgi_A12	62895067	62895067	INS	Ghi_A12G05596	513	Glucosidase 2 subunit beta
bgi_A03	109679336	109684400	DEL	Ghi_A03G10786	514	PREDICTED: G-type lectin S-receptor-like serine/threonine-protein kinase At4g03230 isoform X1
bgi_A10	69504201	69504285	DEL	Ghi_A10G07911	514	hypothetical protein B456_011G192000
bgi_A11	32277760	32277816	DEL	Ghi_A11G10696	514	hypothetical protein F383_20813
bgi_A01	51202314	51202314	INS	Ghi_A01G07151	515	Serine/threonine-protein kinase CTR1
bgi_A02	85574652	85574652	INS	Ghi_A02G07001	515	PREDICTED: transcription repressor OFP14-like
bgi_A03	114993644	114993644	INS	Ghi_A03G12856	515	PREDICTED: indole-3-acetic acid-induced protein ARG7-like
bgi_A04	59171194	59171280	DEL	Ghi_A04G04171	515	Recombination RecR
bgi_A05	25356918	25357071	DEL	Ghi_A05G12806	515	Tetratricopeptide repeat 7A
bgi_A11	5806165	5806165	INS	Ghi_A11G03276	515	RNA polymerase II transcriptional coactivator KIWI -like protein
bgi_A11	113727972	113727972	INS	Ghi_A11G15511	515	Serine/threonine-protein kinase CTR1
bgi_A11	115693496	115693496	INS	Ghi_A11G15911	515	hypothetical protein B456_007G296000
bgi_A13	112154342	112154342	INS	Ghi_A13G14496	515	PREDICTED: zinc finger protein ZAT12-like
bgi_A05	1582012	1582012	INS	Ghi_A05G00756	516	PREDICTED: uncharacterized protein LOC105767527
bgi_A05	39514187	39514187	INS	Ghi_A05G16736	516	Lysosomal beta glucosidase
bgi_A07	97505098	97505098	INS	Ghi_A07G14106	516	N-alpha-acetyltransferase 30
bgi_A09	18001748	18001748	INS	Ghi_A09G02276	516	hypothetical chloroplast RF19
bgi_A10	4682037	4682037	INS	Ghi_A10G02386	516	predicted protein
bgi_A11	103526938	103530059	DEL	Ghi_A11G14396	516	hypothetical protein B456_003G077800
bgi_A12	2764397	2764397	INS	Ghi_A12G01021	516	hypothetical protein F383_14964
bgi_A07	14733650	14733650	INS	Ghi_A07G05006	517	hypothetical protein F383_19605
bgi_A11	882606	882606	INS	Ghi_A11G00426	517	PREDICTED: protein EXORDIUM-like 3
bgi_A13	106201637	106201637	INS	Ghi_A13G11901	517	NA
bgi_A03	108130287	108130287	INS	Ghi_A03G10386	518	hypothetical protein B456_002G048100
bgi_A04	4882500	4885273	DEL	Ghi_A04G01206	518	PREDICTED: dynein light chain 1, cytoplasmic-like
bgi_A10	34441268	34444627	DEL	Ghi_A10G06906	518	PREDICTED: uncharacterized protein LOC105787088
bgi_A01	110552577	110553001	DEL	Ghi_A01G12256	519	Mitochondrial import inner membrane translocase subunit TIM14
bgi_A02	6277771	6277771	INS	Ghi_A02G01956	519	PREDICTED: major allergen Pru ar 1-like
bgi_A03	2765719	2765719	INS	Ghi_A03G01006	519	hypothetical protein B456_003G164500
bgi_A04	4921565	4928159	DEL	Ghi_A04G01216	519	Double-strand break repair MRE11 -like protein
bgi_A06	27969761	27969914	DEL	Ghi_A06G04751	519	PREDICTED: probable pectinesterase/pectinesterase inhibitor 12
bgi_A07	970969	973650	DEL	Ghi_A07G00456	519	PREDICTED: uncharacterized protein LOC105789326
bgi_A08	98226875	98238065	DEL	Ghi_A08G07966	519	PREDICTED: uncharacterized protein LOC105771918
bgi_A09	54776226	54778875	DEL	Ghi_A09G04061	519	PREDICTED: sodium/hydrogen exchanger 3-like
bgi_A11	111554416	111554479	DEL	Ghi_A11G15146	519	hypothetical protein F383_18015
bgi_A05	40090046	40090239	DEL	Ghi_A05G16881	520	hypothetical protein F383_08422
bgi_A09	74165283	74165283	INS	Ghi_A09G09051	520	PREDICTED: oxysterol-binding protein-related protein 3A
bgi_A11	2090901	2090954	DEL	Ghi_A11G01181	520	hypothetical protein B456_007G022900
bgi_A06	124527742	124527742	INS	Ghi_A06G11276	521	FAST kinase domain-containing 3
bgi_A01	81740099	81740099	INS	Ghi_A01G08276	522	PREDICTED: glutathione S-transferase U9-like
bgi_A07	20632950	20632950	INS	Ghi_A07G06256	522	PREDICTED: glucan endo-1,3-beta-glucosidase 14-like isoform X2
bgi_A03	100099633	100104266	DEL	Ghi_A03G09181	523	PREDICTED: protein TRANSPARENT TESTA 12-like isoform X2
bgi_A04	6759861	6759861	INS	Ghi_A04G01576	523	Metallothionein-like protein type 3
bgi_A09	71166355	71166355	INS	Ghi_A09G07991	523	YLS9
bgi_A10	3406196	3406196	INS	Ghi_A10G01661	523	PREDICTED: F-box protein SKIP27-like
bgi_A01	94536996	94536996	INS	Ghi_A01G09061	524	PREDICTED: ribulose-phosphate 3-epimerase, cytoplasmic isoform-like, partial
bgi_A08	965674	966373	DEL	Ghi_A08G00546	524	PREDICTED: uncharacterized protein LOC105790041
bgi_A09	18735935	18736038	DEL	Ghi_A09G02286	524	Gibberellin 20 oxidase 2 -like protein
bgi_A11	92381963	92381963	INS	Ghi_A11G13571	524	2-like protein
bgi_A13	42386150	42391185	DEL	Ghi_A13G05041	524	SAUR-like auxin-responsive protein family
bgi_A01	31715068	31718709	DEL	Ghi_A01G06191	525	PREDICTED: protein PHLOEM PROTEIN 2-LIKE A10-like
bgi_A05	16856978	16874973	DEL	Ghi_A05G08766	525	PREDICTED: 30S ribosomal protein S17, chloroplastic-like
bgi_A10	3420406	3420406	INS	Ghi_A10G01666	525	PREDICTED: uncharacterized protein LOC105778424
bgi_A10	121189779	121189779	INS	Ghi_A10G14361	525	PREDICTED: uncharacterized protein LOC105777854
bgi_A13	108672473	108672473	INS	Ghi_A13G12986	525	PREDICTED: uncharacterized protein LOC105784304
bgi_A05	114292163	114292163	INS	Ghi_A05G23616	526	hypothetical protein F383_07457
bgi_A09	65824747	65824747	INS	Ghi_A09G06441	526	Vacuolar proton translocating ATPase subunit
bgi_A10	107793385	107793385	INS	Ghi_A10G11436	526	PREDICTED: phenylalanine N-monooxygenase isoform X1
bgi_A13	112438529	112456265	DEL	Ghi_A13G14651	526	PREDICTED: P-loop NTPase domain-containing protein LPA1 homolog 2-like
bgi_A04	37002186	37006589	DEL	Ghi_A04G03321	527	NA
bgi_A05	110525542	110525542	INS	Ghi_A05G22516	527	ABC transporter B family member 25
bgi_A01	45985310	45985310	INS	Ghi_A01G06941	528	NA
bgi_A03	76448541	76448541	INS	Ghi_A03G07611	528	PREDICTED: uncharacterized protein LOC105781743
bgi_A08	109514883	109518417	DEL	Ghi_A08G09771	528	PREDICTED: uncharacterized protein LOC105781662
bgi_A08	111481673	111481781	DEL	Ghi_A08G10226	528	Actin-regulating kinase PRK1
bgi_A11	68187943	68187943	INS	Ghi_A11G12671	529	hypothetical protein B456_007G219000
bgi_A12	89218094	89218094	INS	Ghi_A12G08331	529	PREDICTED: 17.3 kDa class I heat shock protein-like
bgi_A06	56933083	56933083	INS	Ghi_A06G06776	530	PREDICTED: uncharacterized protein LOC105772008
bgi_A11	124968220	124969039	DEL	Ghi_A11G18271	530	Transcription factor MYB1R1
bgi_A12	12991155	13008918	DEL	Ghi_A12G03011	530	PREDICTED: leucine-rich repeat extensin-like protein 3
bgi_A01	18773347	18789903	DEL	Ghi_A01G04776	531	PREDICTED: uncharacterized protein LOC105783115
bgi_A02	2818245	2818245	INS	Ghi_A02G01031	531	hypothetical protein B456_005G047000
bgi_A11	48022337	48022392	DEL	Ghi_A11G11456	531	50S ribosomal L29, chloroplastic -like protein
bgi_A03	129012	129090	DEL	Ghi_A03G00056	532	PREDICTED: secretory carrier-associated membrane protein 4
bgi_A10	116389975	116390661	DEL	Ghi_A10G13146	532	3-ketoacyl-CoA synthase 30
bgi_A03	6144151	6147431	DEL	Ghi_A03G02066	533	PREDICTED: uncharacterized protein LOC105788959
bgi_A05	42824762	42824762	INS	Ghi_A05G17311	533	PREDICTED: circumsporozoite protein-like
bgi_A06	98631058	98633912	DEL	Ghi_A06G08316	533	U-box domain-containing 7 -like protein
bgi_A07	4552868	4552868	INS	Ghi_A07G02081	533	SPX domain-containing 2 -like protein
bgi_A08	93429959	93441260	DEL	Ghi_A08G07576	533	sucrose synthase SusA1
bgi_A03	3775382	3783100	DEL	Ghi_A03G01336	534	Ubiquitin-conjugating enzyme E2 5 -like protein
bgi_A05	8856689	8859901	DEL	Ghi_A05G04471	534	PREDICTED: 17.6 kDa class II heat shock protein-like
bgi_A09	76827288	76832391	DEL	Ghi_A09G10276	535	Leucine-rich repeat transmembrane protein kinase, putative
bgi_A12	111365521	111365521	INS	Ghi_A12G15691	535	PREDICTED: serine/threonine-protein kinase HT1-like
bgi_A01	110108839	110108839	INS	Ghi_A01G12066	536	Bifunctional monodehydroascorbate reductase and carbonic anhydrase nectarin-3
bgi_A05	7114156	7115228	DEL	Ghi_A05G03586	536	Serine incorporator 3
bgi_A09	78281079	78283840	DEL	Ghi_A09G11076	536	PREDICTED: 21 kDa protein-like
bgi_A11	120304764	120304764	INS	Ghi_A11G17111	536	PREDICTED: equilibrative nucleotide transporter 3-like isoform X1
bgi_A13	112005452	112016945	DEL	Ghi_A13G14396	536	PREDICTED: laccase-2
bgi_A07	96790274	96790274	INS	Ghi_A07G13791	537	PREDICTED: peroxidase A2-like
bgi_A11	7191263	7191321	DEL	Ghi_A11G04001	537	PREDICTED: uncharacterized protein LOC105802504
bgi_A09	85462523	85462523	INS	Ghi_A09G14871	540	PREDICTED: uncharacterized protein LOC105800732
bgi_A10	2296675	2296675	INS	Ghi_A10G01126	540	PREDICTED: uncharacterized protein LOC105777760 isoform X1
bgi_A03	144143	149390	DEL	Ghi_A03G00071	541	PREDICTED: uncharacterized protein LOC105789394 isoform X2
bgi_A13	376483	380281	DEL	Ghi_A13G00201	541	Putative membrane-bound O-acyltransferase C24H6.01c
bgi_A13	105034923	105034923	INS	Ghi_A13G11521	541	PREDICTED: calmodulin-like protein 11
bgi_A04	37008189	37012510	DEL	Ghi_A04G03321	542	NA
bgi_A05	72927847	72927847	INS	Ghi_A05G19051	542	PREDICTED: thioredoxin H2
bgi_A11	126125239	126125239	INS	Ghi_A11G18516	542	hypothetical protein B456_007G358300
bgi_A12	12946101	12946406	DEL	Ghi_A12G03006	542	hypothetical protein B456_008G057700
bgi_A10	119683579	119683579	INS	Ghi_A10G14031	543	Syntaxin-81 -like protein
bgi_A13	94973505	94973505	INS	Ghi_A13G09421	543	PREDICTED: uncharacterized protein LOC105781407 isoform X2
bgi_A06	125158799	125158862	DEL	Ghi_A06G11456	544	PREDICTED: uncharacterized protein LOC105791920
bgi_A07	367928	375447	DEL	Ghi_A07G00196	544	RNA polymerase-associated rapA
bgi_A08	7424826	7443269	DEL	Ghi_A08G02971	544	PREDICTED: putative transcription factor bHLH086
bgi_A06	51344924	51348102	DEL	Ghi_A06G06521	545	PREDICTED: uncharacterized protein LOC105773277 isoform X1
bgi_A06	127320287	127328237	DEL	Ghi_A06G12196	545	Pyruvate dehydrogenase E1 component subunit beta
bgi_A11	2874399	2874399	INS	Ghi_A11G01641	545	Thioredoxin reductase 2 -like protein
bgi_A11	117439061	117453178	DEL	Ghi_A11G16451	545	PREDICTED: nicotianamine synthase-like
bgi_A03	115588168	115597775	DEL	Ghi_A03G13171	546	PREDICTED: uncharacterized protein LOC105795438
bgi_A06	133324	133324	INS	Ghi_A06G00091	546	PREDICTED: probable BOI-related E3 ubiquitin-protein ligase 2
bgi_A11	69325820	69325879	DEL	Ghi_A11G12766	546	PREDICTED: alkane hydroxylase MAH1-like
bgi_A01	2783203	2783275	DEL	Ghi_A01G01361	547	Huntingtin-interacting K
bgi_A03	113775304	113775304	INS	Ghi_A03G12201	547	CBS domain-containing CBSX2, chloroplastic -like protein
bgi_A08	1092844	1094834	DEL	Ghi_A08G00621	547	PREDICTED: molybdopterin synthase catalytic subunit
bgi_A11	122996450	122996514	DEL	Ghi_A11G17611	547	Acyl-CoA-binding domain-containing 4 -like protein
bgi_A01	111994880	111995032	DEL	Ghi_A01G12986	548	PREDICTED: short-chain dehydrogenase reductase 2a-like
bgi_A01	2135806	2155781	DEL	Ghi_A01G00986	549	Serine/threonine-protein kinase PBS1
bgi_A05	29926124	29930603	DEL	Ghi_A05G14396	549	Uncharacterized protein F383_04778
bgi_A05	37965998	37965998	INS	Ghi_A05G16541	549	putative inactive serine/threonine-protein kinase bub1
bgi_A10	37492784	37492842	DEL	Ghi_A10G07041	549	NA
bgi_A11	13356826	13356979	DEL	Ghi_A11G06526	549	putative ybhP
bgi_A11	28002175	28002303	DEL	Ghi_A11G10286	549	hypothetical protein F383_30756
bgi_A01	7898240	7898240	INS	Ghi_A01G02766	550	PREDICTED: uncharacterized protein LOC105779069 isoform X1
bgi_A07	66052479	66052479	INS	Ghi_A07G10286	550	hypothetical protein B456_002G048100
bgi_A09	6605956	6605956	INS	Ghi_A09G01151	550	PREDICTED: ATPase 9, plasma membrane-type
bgi_A11	1452821	1458066	DEL	Ghi_A11G00761	550	PREDICTED: uncharacterized protein LOC105785761
bgi_A11	118859994	118863598	DEL	Ghi_A11G16881	550	Glycine-rich RNA-binding 2, mitochondrial -like protein
bgi_A12	83655002	83655156	DEL	Ghi_A12G06981	550	Tubulin gamma-1 chain -like protein
bgi_A13	18152320	18152320	INS	Ghi_A13G03941	550	PREDICTED: probable serine/threonine-protein kinase NAK
bgi_A02	8680252	8684125	DEL	Ghi_A02G02531	551	Sucrose transport SUC2 -like protein
bgi_A05	113846130	113850900	DEL	Ghi_A05G23521	551	THO complex subunit 1
bgi_A06	116278064	116282786	DEL	Ghi_A06G09496	551	Pre-mRNA cleavage complex 2 Pcf11
bgi_A09	75578691	75584555	DEL	Ghi_A09G09836	551	PREDICTED: probable alpha-mannosidase I MNS5 isoform X2
bgi_A11	34105705	34109719	DEL	Ghi_A11G10891	551	hypothetical protein B456_007G215500
bgi_A13	24737199	24737199	INS	Ghi_A13G04351	551	NA
bgi_A04	84644051	84644051	INS	Ghi_A04G07606	552	PREDICTED: uncharacterized protein LOC105780092
bgi_A05	114449800	114449800	INS	Ghi_A05G23686	552	PREDICTED: WEB family protein At2g40480-like isoform X2
bgi_A10	118858792	118858843	DEL	Ghi_A10G13801	552	PREDICTED: eukaryotic translation initiation factor 3 subunit G
bgi_A02	102518319	102518319	INS	Ghi_A02G08716	553	PREDICTED: uncharacterized protein At3g49720-like
bgi_A07	1255166	1255447	DEL	Ghi_A07G00581	553	hypothetical protein B456_001G011200
bgi_A08	6223763	6223834	DEL	Ghi_A08G02561	554	PREDICTED: BEACH domain-containing protein lvsA
bgi_A11	124582774	124582774	INS	Ghi_A11G18046	554	PREDICTED: scarecrow-like protein 9
bgi_A12	7076493	7083971	DEL	Ghi_A12G01986	554	PREDICTED: uncharacterized protein LOC105775549
bgi_A01	2735692	2738671	DEL	Ghi_A01G01336	555	PREDICTED: defensin D2-like
bgi_A13	103371230	103374785	DEL	Ghi_A13G11026	555	PREDICTED: uncharacterized protein LOC105767360
bgi_A09	2673623	2682547	DEL	Ghi_A09G00536	556	PREDICTED: monoacylglycerol lipase ABHD6
bgi_A09	49642284	49642284	INS	Ghi_A09G03581	556	PREDICTED: probable E3 ubiquitin-protein ligase LUL4
bgi_A12	81007515	81016963	DEL	Ghi_A12G06361	556	NA
bgi_A12	108437496	108437566	DEL	Ghi_A12G14111	556	putative cinnamyl alcohol dehydrogenase 1 -like protein
bgi_A04	54079567	54079567	INS	Ghi_A04G04036	557	Lysine decarboxylase family protein, putative
bgi_A08	125195947	125195947	INS	Ghi_A08G14946	557	hypothetical protein B456_004G283000
bgi_A11	25609660	25609660	INS	Ghi_A11G09816	557	PREDICTED: uncharacterized protein LOC105790823 isoform X2
bgi_A13	110061226	110064867	DEL	Ghi_A13G13421	557	PREDICTED: uncharacterized protein LOC105783553 isoform X4
bgi_A03	8515677	8516165	DEL	Ghi_A03G02641	558	Clathrin interactor 1
bgi_A06	126761799	126761799	INS	Ghi_A06G11911	558	PREDICTED: uncharacterized protein LOC105773955
bgi_A08	110153028	110153028	INS	Ghi_A08G09891	558	PREDICTED: uncharacterized protein At1g32220, chloroplastic
bgi_A12	108545902	108557294	DEL	Ghi_A12G14166	558	NA
bgi_A07	34080027	34083140	DEL	Ghi_A07G08431	559	PREDICTED: uncharacterized protein LOC105799591 isoform X3
bgi_A11	3121521	3121521	INS	Ghi_A11G01791	559	Vacuolar sorting-associated protein 29 -like protein
bgi_A13	1793526	1793760	DEL	Ghi_A13G00786	559	PREDICTED: clathrin heavy chain 1
bgi_A05	106825428	106825428	INS	Ghi_A05G21671	560	PREDICTED: putative NAC domain-containing protein 94
bgi_A11	2546139	2546139	INS	Ghi_A11G01466	560	Homeobox-leucine zipper HAT4 -like protein
bgi_A11	16056321	16056321	INS	Ghi_A11G07341	560	transcription factor ERF10
bgi_A05	109780456	109791415	DEL	Ghi_A05G22366	561	PREDICTED: uncharacterized protein LOC105763436
bgi_A12	13945338	13945338	INS	Ghi_A12G03206	561	PREDICTED: phospholipase D delta-like
bgi_A01	4036663	4044425	DEL	Ghi_A01G01781	562	hypothetical protein B456_002G040800
bgi_A04	84455773	84458196	DEL	Ghi_A04G07546	562	Receptor-like serine/threonine-protein kinase ALE2
bgi_A06	3590089	3593919	DEL	Ghi_A06G01506	562	hypothetical protein B456_010G032000
bgi_A06	128178415	128192875	DEL	Ghi_A06G12771	562	hypothetical protein B456_010G250300
bgi_A07	48702293	48702293	INS	Ghi_A07G09351	562	hypothetical protein B456_011G190300
bgi_A11	89057439	89057439	INS	Ghi_A11G13441	562	hypothetical protein B456_003G065600
bgi_A12	101534471	101534666	DEL	Ghi_A12G11026	562	Tetratricopeptide repeat 12
bgi_A13	107537198	107537198	INS	Ghi_A13G12421	562	PREDICTED: ATP-dependent zinc metalloprotease FTSH 4, mitochondrial-like isoform X1
bgi_A01	112004950	112004950	INS	Ghi_A01G12991	563	PREDICTED: short-chain dehydrogenase reductase 2a-like
bgi_A05	47451133	47451133	INS	Ghi_A05G17816	563	Pleckstrin (PH) domain superfamily protein
bgi_A06	111947180	111947251	DEL	Ghi_A06G09086	563	Kinesin-like protein KIF3A
bgi_A13	112273105	112273272	DEL	Ghi_A13G14586	563	PREDICTED: 60S ribosomal protein L12-3
bgi_A06	9436521	9436521	INS	Ghi_A06G02761	564	PREDICTED: arogenate dehydrogenase 1, chloroplastic
bgi_A07	33463628	33463628	INS	Ghi_A07G08356	564	NAD-dependent malic enzyme 59 kDa-like protein
bgi_A08	113380856	113380856	INS	Ghi_A08G10671	564	PREDICTED: formyltetrahydrofolate deformylase 2, mitochondrial-like
bgi_A08	119089134	119094222	DEL	Ghi_A08G12206	564	Spermine synthase -like protein
bgi_A09	53977211	53982247	DEL	Ghi_A09G03911	564	PREDICTED: CRIB domain-containing protein RIC5-like
bgi_A11	18060027	18060027	INS	Ghi_A11G07991	564	hypothetical protein B456_007G158100
bgi_A01	45541196	45551953	DEL	Ghi_A01G06896	565	PREDICTED: uncharacterized protein LOC105764991
bgi_A01	107263806	107264031	DEL	Ghi_A01G11221	565	PREDICTED: MATE efflux family protein 1-like isoform X1
bgi_A05	111538017	111538183	DEL	Ghi_A05G22846	565	PREDICTED: G-type lectin S-receptor-like serine/threonine-protein kinase RLK1
bgi_A01	115867	115928	DEL	Ghi_A01G00011	566	putative C16orf61
bgi_A04	80573184	80589317	DEL	Ghi_A04G06341	566	PREDICTED: uncharacterized protein LOC105798854
bgi_A05	47216565	47216565	INS	Ghi_A05G17786	566	PREDICTED: laccase-22-like
bgi_A05	99017531	99017531	INS	Ghi_A05G20511	566	PREDICTED: uncharacterized protein LOC105781212 isoform X3
bgi_A09	74108425	74113673	DEL	Ghi_A09G09026	566	PREDICTED: laccase-17-like
bgi_A02	7693453	7693453	INS	Ghi_A02G02316	567	PREDICTED: probable receptor-like protein kinase At5g18500 isoform X2
bgi_A08	112758092	112758092	INS	Ghi_A08G10561	567	PREDICTED: ethylene-responsive transcription factor 2-like
bgi_A11	28084015	28084253	DEL	Ghi_A11G10306	567	hypothetical protein B456_007G204600
bgi_A09	68017308	68017308	INS	Ghi_A09G07031	568	ABC transporter G family member 25
bgi_A10	90284147	90297496	DEL	Ghi_A10G09746	568	Phosphate import ATP-binding PstB 2
bgi_A01	85564686	85564686	INS	Ghi_A01G08451	569	PREDICTED: uncharacterized protein LOC105771426
bgi_A12	109404078	109404158	DEL	Ghi_A12G14641	569	wdr91
bgi_A01	81404768	81404768	INS	Ghi_A01G08236	570	PREDICTED: probable UDP-3-O-
bgi_A04	85332634	85333367	DEL	Ghi_A04G08001	570	PREDICTED: putative clathrin assembly protein At1g25240
bgi_A05	109899021	109899139	DEL	Ghi_A05G22401	570	mitogen-activated protein kinase
bgi_A10	97107299	97107299	INS	Ghi_A10G10121	570	PREDICTED: ribulose-phosphate 3-epimerase, cytoplasmic isoform-like isoform X1
bgi_A01	110942497	110942497	INS	Ghi_A01G12491	572	hypothetical protein B456_002G252700
bgi_A06	42831311	42831410	DEL	Ghi_A06G06076	572	NA
bgi_A09	76846164	76851266	DEL	Ghi_A09G10281	572	PREDICTED: cannabidiolic acid synthase-like
bgi_A11	115928912	115928912	INS	Ghi_A11G15996	572	PREDICTED: 40S ribosomal protein S27-2
bgi_A11	1848125	1848244	DEL	Ghi_A11G01021	573	PREDICTED: uncharacterized protein LOC105801879
bgi_A12	83535035	83535110	DEL	Ghi_A12G06926	573	Fatty acid/sphingolipid desaturase
bgi_A04	73734801	73739561	DEL	Ghi_A04G05331	574	NA
bgi_A09	74285599	74285599	INS	Ghi_A09G09116	574	Myosin-1
bgi_A11	4910351	4910464	DEL	Ghi_A11G02766	574	hypothetical protein F383_11875
bgi_A06	9201898	9216499	DEL	Ghi_A06G02706	575	hypothetical protein B456_010G058200
bgi_A06	126754072	126754072	INS	Ghi_A06G11906	575	Uncharacterized protein TCM_039609
bgi_A09	76107820	76107820	INS	Ghi_A09G09996	575	PREDICTED: uncharacterized protein LOC105800050
bgi_A01	1813121	1813338	DEL	Ghi_A01G00821	576	hypothetical protein B456_002G019500
bgi_A01	1977532	1977532	INS	Ghi_A01G00926	576	hypothetical protein B456_002G021500
bgi_A01	25228310	25228310	INS	Ghi_A01G05686	576	Respiratory burst oxidase D -like protein
bgi_A02	89588929	89588929	INS	Ghi_A02G07256	577	PREDICTED: cullin-1-like isoform X4
bgi_A12	18899483	18899483	INS	Ghi_A12G03861	579	SNF1-related protein kinase SnRK2.6
bgi_A08	1632165	1653026	DEL	Ghi_A08G00881	580	GTPase Der
bgi_A13	332282	332282	INS	Ghi_A13G00166	580	PREDICTED: LOB domain-containing protein 1-like
bgi_A05	490279	490279	INS	Ghi_A05G00241	581	PREDICTED: CBL-interacting protein kinase 32-like
bgi_A10	24815877	24815877	INS	Ghi_A10G06371	581	hypothetical protein B456_011G183700
bgi_A06	101197353	101197353	INS	Ghi_A06G08436	582	Triosephosphate isomerase
bgi_A11	118110160	118110699	DEL	Ghi_A11G16671	582	hypothetical protein F383_29585
bgi_A07	18256804	18257377	DEL	Ghi_A07G05831	583	PREDICTED: uncharacterized protein LOC105791844
bgi_A01	847915	847996	DEL	Ghi_A01G00461	584	hypothetical protein B456_003G086600
bgi_A01	2321959	2322056	DEL	Ghi_A01G01076	584	Lactoylglutathione lyase
bgi_A08	7911365	7911365	INS	Ghi_A08G03066	584	unknown
bgi_A11	4899035	4904320	DEL	Ghi_A11G02761	584	Uncharacterized protein F383_11873
bgi_A05	12222613	12222613	INS	Ghi_A05G06261	586	PREDICTED: phragmoplast orienting kinesin 2 isoform X2
bgi_A07	7371738	7371738	INS	Ghi_A07G03201	586	Serine/threonine-protein kinase AFC2
bgi_A11	3332328	3332700	DEL	Ghi_A11G01891	586	Auxin-induced 5NG4
bgi_A13	104637972	104638028	DEL	Ghi_A13G11351	586	hypothetical protein B456_013G187100
bgi_A05	25079355	25079355	INS	Ghi_A05G12621	587	PREDICTED: MFP1 attachment factor 1-like
bgi_A06	35925650	35933150	DEL	Ghi_A06G05466	587	PREDICTED: indole-3-pyruvate monooxygenase YUCCA6-like
bgi_A10	105568534	105568621	DEL	Ghi_A10G11031	587	PREDICTED: calmodulin-like
bgi_A13	106974810	106974869	DEL	Ghi_A13G12146	587	Solanesyl diphosphate synthase 1
bgi_A02	50237289	50237458	DEL	Ghi_A02G05546	588	hypothetical protein B456_003G088000
bgi_A05	42477154	42477154	INS	Ghi_A05G17236	590	PREDICTED: E3 ubiquitin-protein ligase HACE1-like
bgi_A07	1057409	1057409	INS	Ghi_A07G00481	590	Protein IQ-DOMAIN 31 -like protein
bgi_A07	33040958	33040958	INS	Ghi_A07G08286	590	60S ribosomal L36-2 -like protein
bgi_A05	107030499	107030555	DEL	Ghi_A05G21721	591	PREDICTED: gibberellin-regulated protein 4-like
bgi_A13	92477809	92477809	INS	Ghi_A13G09056	591	PREDICTED: GPI-anchored protein LORELEI
bgi_A13	4195440	4195546	DEL	Ghi_A13G01641	592	Glycine-rich RNA-binding GRP1A
bgi_A10	12731067	12731658	DEL	Ghi_A10G04321	593	PREDICTED: signal recognition particle 54 kDa protein 2
bgi_A05	17704808	17704808	INS	Ghi_A05G09156	594	Histone H1
bgi_A06	117736619	117736619	INS	Ghi_A06G09731	594	PREDICTED: subtilisin-like protease SBT2.4
bgi_A08	113893408	113893540	DEL	Ghi_A08G10831	594	PREDICTED: NADH dehydrogenase
bgi_A09	61103026	61103026	INS	Ghi_A09G05266	594	PREDICTED: uncharacterized protein LOC105788344 isoform X2
bgi_A04	1298124	1298196	DEL	Ghi_A04G00406	595	NA
bgi_A11	61621739	61642244	DEL	Ghi_A11G12076	595	Kinesin-like protein KIF19
bgi_A01	62164226	62164226	INS	Ghi_A01G07541	596	Serine/threonine phosphatase 2A 57 kDa regulatory subunit B&apos; alpha-like protein
bgi_A03	116135209	116135394	DEL	Ghi_A03G13506	596	PREDICTED: uncharacterized protein LOC105796237
bgi_A13	105751621	105751621	INS	Ghi_A13G11806	596	PREDICTED: calreticulin isoform X1
bgi_A05	1167685	1173182	DEL	Ghi_A05G00551	597	PREDICTED: uncharacterized protein LOC105770527
bgi_A09	84225209	84225362	DEL	Ghi_A09G14166	597	NA
bgi_A13	10448525	10448525	INS	Ghi_A13G02716	597	NA
bgi_A01	4349447	4359211	DEL	Ghi_A01G01876	598	PREDICTED: putative disease resistance RPP13-like protein 1
bgi_A01	112014262	112014374	DEL	Ghi_A01G13006	598	PREDICTED: wound-induced protein 1
bgi_A03	94605974	94605974	INS	Ghi_A03G08576	598	PREDICTED: uncharacterized protein LOC105794500 isoform X1
bgi_A07	54900269	54900344	DEL	Ghi_A07G09796	598	PREDICTED: protein FAR1-RELATED SEQUENCE 1
bgi_A10	119726698	119726698	INS	Ghi_A10G14071	598	Laccase-22
bgi_A13	43864154	43864154	INS	Ghi_A13G05206	598	PREDICTED: uncharacterized protein LOC105776461
bgi_A01	81428597	81428597	INS	Ghi_A01G08246	599	PREDICTED: pentatricopeptide repeat-containing protein At2g01740
bgi_A13	68651835	68656739	DEL	Ghi_A13G07116	599	Pgm1
bgi_A08	122432554	122479530	DEL	Ghi_A08G13541	600	Upstream activation factor subunit UAF30
bgi_A04	79779930	79779930	INS	Ghi_A04G06216	601	PREDICTED: probable uridine nucleosidase 2 isoform X4
bgi_A08	118362506	118362506	INS	Ghi_A08G11961	601	Tetratricopeptide repeat protein 7A
bgi_A11	114315247	114315247	INS	Ghi_A11G15606	601	PREDICTED: TATA-box-binding protein isoform X1
bgi_A09	65054642	65060478	DEL	Ghi_A09G06201	602	PREDICTED: serine/threonine-protein phosphatase 7 long form homolog
bgi_A12	29545731	29545731	INS	Ghi_A12G04341	602	hypothetical protein F383_17773
bgi_A03	96996773	96997055	DEL	Ghi_A03G08921	603	PREDICTED: ultraviolet-B receptor UVR8-like isoform X2
bgi_A09	44817314	44817370	DEL	Ghi_A09G03221	603	PREDICTED: probable serine/threonine-protein kinase At1g18390
bgi_A12	1299478	1299478	INS	Ghi_A12G00506	603	PREDICTED: cullin-1
bgi_A12	101159971	101164002	DEL	Ghi_A12G10901	603	Flavonoid 3&apos;,5&apos;-hydroxylase
bgi_A03	8003664	8003664	INS	Ghi_A03G02551	604	Sec14 cytosolic factor
bgi_A05	53234793	53238083	DEL	Ghi_A05G18341	604	PREDICTED: uncharacterized protein LOC105772470
bgi_A11	5494083	5494147	DEL	Ghi_A11G03121	604	PREDICTED: uncharacterized protein LOC105802300 isoform X1
bgi_A06	20992362	20995974	DEL	Ghi_A06G04331	605	PREDICTED: uncharacterized protein LOC105793752
bgi_A13	112337267	112349599	DEL	Ghi_A13G14616	605	hypothetical protein B456_013G267500
bgi_A01	85887624	85887624	INS	Ghi_A01G08496	606	PREDICTED: uncharacterized protein LOC105785731
bgi_A05	98681709	98684018	DEL	Ghi_A05G20501	606	PREDICTED: uncharacterized protein LOC105775343
bgi_A12	15062830	15063830	DEL	Ghi_A12G03436	606	PREDICTED: uncharacterized protein LOC105781370
bgi_A04	80519109	80535572	DEL	Ghi_A04G06326	607	Lecithin retinol acyltransferase
bgi_A10	28013104	28013104	INS	Ghi_A10G06646	607	PREDICTED: probable peroxygenase 3 isoform X2
bgi_A03	63862611	63866220	DEL	Ghi_A03G06971	608	hypothetical protein F383_27658
bgi_A04	1486883	1487737	DEL	Ghi_A04G00516	608	PREDICTED: uncharacterized protein LOC105781662
bgi_A08	9953391	9960335	DEL	Ghi_A08G03456	608	hypothetical protein B456_013G157300
bgi_A04	609987	610085	DEL	Ghi_A04G00256	609	PREDICTED: classical arabinogalactan protein 5-like
bgi_A05	19661670	19664682	DEL	Ghi_A05G10021	609	PREDICTED: dof zinc finger protein DOF1.5-like
bgi_A05	20065162	20065162	INS	Ghi_A05G10236	609	DnaJ subfamily B member 13
bgi_A09	71675912	71675912	INS	Ghi_A09G08121	609	NA
bgi_A11	34217056	34217111	DEL	Ghi_A11G10911	609	hypothetical protein B456_007G215300
bgi_A01	2283819	2284270	DEL	Ghi_A01G01056	610	PREDICTED: long chain acyl-CoA synthetase 6, peroxisomal-like isoform X2
bgi_A03	64801598	64823736	DEL	Ghi_A03G07001	610	PREDICTED: circumsporozoite protein-like
bgi_A01	2248619	2248619	INS	Ghi_A01G01046	611	PREDICTED: leucine-rich repeat receptor-like serine/threonine-protein kinase At2g14510
bgi_A01	7123786	7140596	DEL	Ghi_A01G02496	611	PREDICTED: protein IQ-DOMAIN 1 isoform X2
bgi_A08	5408821	5408905	DEL	Ghi_A08G02306	611	PREDICTED: probable beta-1,4-xylosyltransferase IRX14
bgi_A11	4684981	4684981	INS	Ghi_A11G02661	612	PREDICTED: patatin-like protein 1 isoform X3
bgi_A11	126929080	126939786	DEL	Ghi_A11G18691	612	Dual specificity phosphatase 12
bgi_A07	8559893	8560511	DEL	Ghi_A07G03516	613	PREDICTED: probable inactive receptor kinase At2g26730
bgi_A07	92347553	92347618	DEL	Ghi_A07G12231	613	SEC23-interacting
bgi_A12	46922121	46922121	INS	Ghi_A12G05046	613	Histone-lysine N-methyltransferase, H3 lysine-9 specific SUVH6 -like protein
bgi_A07	5787245	5787409	DEL	Ghi_A07G02611	614	putative potassium transport system kup 1
bgi_A11	120409439	120409676	DEL	Ghi_A11G17141	615	PREDICTED: indole-3-acetic acid-amido synthetase GH3.17-like isoform X2
bgi_A03	1704957	1704957	INS	Ghi_A03G00691	616	PEX19-2: Peroxisome biogenesis protein 19-2
bgi_A07	85518458	85518458	INS	Ghi_A07G11276	616	PREDICTED: LOW QUALITY PROTEIN: condensin complex subunit 2
bgi_A09	82294913	82297869	DEL	Ghi_A09G13126	616	PREDICTED: cytochrome P450 CYP736A12-like
bgi_A05	7876021	7876135	DEL	Ghi_A05G03946	617	hypothetical protein B456_009G031000
bgi_A08	101131324	101131324	INS	Ghi_A08G08381	617	Acyl-coenzyme A thioesterase 13
bgi_A09	10934517	10947837	DEL	Ghi_A09G01781	617	Myrcene synthase, chloroplastic
bgi_A01	3783504	3788966	DEL	Ghi_A01G01686	618	Interactor of constitutive active ROPs 4 -like protein
bgi_A09	12167295	12167295	INS	Ghi_A09G01816	618	PREDICTED: uncharacterized protein At4g17910 isoform X6
bgi_A02	44523067	44529575	DEL	Ghi_A02G05136	619	hypothetical protein
bgi_A02	103572855	103572855	INS	Ghi_A02G09061	619	PREDICTED: ethylene-responsive transcription factor RAP2-10-like
bgi_A07	151964	157703	DEL	Ghi_A07G00086	619	class III peroxidase
bgi_A07	4208821	4214065	DEL	Ghi_A07G01951	619	DNA repair RAD5
bgi_A10	87017408	87017408	INS	Ghi_A10G09511	619	PREDICTED: serine/threonine-protein kinase CDL1 isoform X2
bgi_A13	5531276	5531372	DEL	Ghi_A13G02071	619	PREDICTED: scopoletin glucosyltransferase-like
bgi_A04	6726282	6731327	DEL	Ghi_A04G01566	620	hypothetical protein B456_009G389600
bgi_A08	5655778	5655778	INS	Ghi_A08G02371	620	PREDICTED: uncharacterized protein OsI_027940-like
bgi_A01	5403469	5403469	INS	Ghi_A01G02081	621	PREDICTED: dirigent protein 15-like
bgi_A05	111285849	111285849	INS	Ghi_A05G22731	621	NA
bgi_A11	865804	865804	INS	Ghi_A11G00411	621	hypothetical protein B456_007G007900
bgi_A04	82978264	82978264	INS	Ghi_A04G06876	622	Late embryogenesis abundant
bgi_A06	128053178	128053178	INS	Ghi_A06G12631	622	Transcription repressor MYB5 -like protein
bgi_A08	4554422	4554422	INS	Ghi_A08G02051	622	PREDICTED: S-adenosylmethionine decarboxylase proenzyme-like isoform X2
bgi_A10	18130493	18130493	INS	Ghi_A10G05201	622	PREDICTED: histone H3.2-like
bgi_A12	15515663	15515663	INS	Ghi_A12G03506	622	PREDICTED: soluble inorganic pyrophosphatase-like isoform X2
bgi_A01	270627	270627	INS	Ghi_A01G00151	623	PREDICTED: peptidyl-prolyl cis-trans isomerase 1
bgi_A01	864867	883261	DEL	Ghi_A01G00471	623	hypothetical protein B456_002G010800
bgi_A10	28140004	28140004	INS	Ghi_A10G06686	623	PREDICTED: F-box/kelch-repeat protein At3g06240-like
bgi_A11	6882756	6887816	DEL	Ghi_A11G03866	623	PREDICTED: probable LRR receptor-like serine/threonine-protein kinase At4g36180
bgi_A12	25982158	25982158	INS	Ghi_A12G04166	623	ATP synthase alpha subunit, partial (chloroplast)
bgi_A12	89671412	89671467	DEL	Ghi_A12G08411	623	Xylosyltransferase 1
bgi_A05	2380242	2393231	DEL	Ghi_A05G01226	625	Protein TOC75-3, chloroplastic -like protein
bgi_A08	100965772	100965852	DEL	Ghi_A08G08331	625	Vacuolar iron transporter 1 -like protein
bgi_A06	722195	727452	DEL	Ghi_A06G00386	626	hypothetical protein B456_005G023700
bgi_A08	52595661	52595814	DEL	Ghi_A08G05716	626	Prolycopene isomerase, chloroplastic
bgi_A12	13787103	13789524	DEL	Ghi_A12G03156	626	PREDICTED: peptidyl-prolyl cis-trans isomerase E
bgi_A05	112323370	112323429	DEL	Ghi_A05G23031	627	trigalactosyldiacylglycerol 3, chloroplastic -like protein
bgi_A05	19869353	19874708	DEL	Ghi_A05G10156	628	hypothetical protein F383_10020
bgi_A12	5064986	5070637	DEL	Ghi_A12G01656	628	Uncharacterized protein TCM_006400
bgi_A13	95271123	95271849	DEL	Ghi_A13G09491	628	hypothetical protein F383_23792
bgi_A07	22472449	22472449	INS	Ghi_A07G06641	629	NA
bgi_A09	81844032	81844083	DEL	Ghi_A09G12891	630	PREDICTED: uncharacterized protein LOC105800344
bgi_A11	495077	495230	DEL	Ghi_A11G00226	630	Ras-related RABA6b -like protein
bgi_A07	24529969	24530201	DEL	Ghi_A07G06966	631	hypothetical protein B456_001G136300
bgi_A10	5569242	5582899	DEL	Ghi_A10G02721	631	Serine-threonine protein kinase, plant-type, putative
bgi_A05	29016290	29016771	DEL	Ghi_A05G14191	632	hypothetical protein B456_009G249800
bgi_A05	112507698	112507698	INS	Ghi_A05G23091	632	Seipin
bgi_A08	85781408	85781408	INS	Ghi_A08G06926	632	PREDICTED: serine/threonine-protein phosphatase 7 long form homolog isoform X3
bgi_A11	68429614	68429614	INS	Ghi_A11G12726	632	NA
bgi_A12	96827815	96827815	INS	Ghi_A12G09881	632	hypothetical protein B456_008G178600
bgi_A05	2165332	2170297	DEL	Ghi_A05G01071	633	Acyl-coenzyme A thioesterase 13
bgi_A12	109798241	109798241	INS	Ghi_A12G14881	633	hypothetical protein F383_28450
bgi_A10	14164927	14165159	DEL	Ghi_A10G04651	634	PREDICTED: uncharacterized protein LOC105776341
bgi_A06	339421	339526	DEL	Ghi_A06G00246	635	PREDICTED: indole-3-acetic acid-induced protein ARG7-like
bgi_A04	84758876	84758876	INS	Ghi_A04G07686	636	Multidrug resistance pgp-1
bgi_A08	110239291	110239405	DEL	Ghi_A08G09896	636	SRO04
bgi_A10	94311784	94322871	DEL	Ghi_A10G09926	636	hypothetical protein B456_009G414700
bgi_A05	22783201	22785982	DEL	Ghi_A05G11621	637	Filament-like plant protein 4
bgi_A11	5334640	5340014	DEL	Ghi_A11G02986	637	PREDICTED: ras-related protein RABH1e-like
bgi_A08	119208437	119208511	DEL	Ghi_A08G12266	638	PREDICTED: L-ascorbate oxidase-like
bgi_A09	69574090	69574363	DEL	Ghi_A09G07486	638	PREDICTED: protein cornichon homolog 1 isoform X2
bgi_A05	19897298	19897298	INS	Ghi_A05G10171	639	hypothetical protein B456_009G165500
bgi_A01	36635621	36635621	INS	Ghi_A01G06581	640	PREDICTED: cullin-1-like isoform X4
bgi_A05	7033760	7033833	DEL	Ghi_A05G03526	640	hypothetical protein B456_009G022500, partial
bgi_A07	1309822	1309822	INS	Ghi_A07G00611	640	PREDICTED: probable polyamine oxidase 5
bgi_A10	7383910	7383910	INS	Ghi_A10G03376	640	hypothetical protein B456_011G060600
bgi_A11	5182623	5182623	INS	Ghi_A11G02861	640	DnaJ subfamily C member 2
bgi_A11	121672442	121672497	DEL	Ghi_A11G17401	640	Bidirectional sugar transporter SWEET2 -like protein
bgi_A13	62698850	62710063	DEL	Ghi_A13G06856	640	Proteinase-activated receptor 1
bgi_A11	5124386	5124386	INS	Ghi_A11G02836	641	PREDICTED: uncharacterized protein LOC105800899
bgi_A12	104419683	104420403	DEL	Ghi_A12G12131	641	hypothetical protein B456_008G222600
bgi_A01	2069171	2081074	DEL	Ghi_A01G00966	642	Zinc finger CONSTANS-LIKE 14 -like protein
bgi_A08	20283998	20287671	DEL	Ghi_A08G04571	642	hypothetical protein B456_004G094400
bgi_A12	6843342	6844657	DEL	Ghi_A12G01961	642	MYB transcription factor
bgi_A12	87683264	87683264	INS	Ghi_A12G07876	642	glycoside hydrolase family 9 A6
bgi_A05	16745108	16745108	INS	Ghi_A05G08676	643	PREDICTED: uncharacterized protein LOC105772073
bgi_A13	44882944	44886968	DEL	Ghi_A13G05361	643	PREDICTED: sister chromatid cohesion 1 protein 4-like isoform X2
bgi_A05	2865918	2871205	DEL	Ghi_A05G01501	644	hypothetical protein B456_009G103500
bgi_A08	117308537	117308537	INS	Ghi_A08G11591	644	PREDICTED: RING-H2 finger protein ATL14-like
bgi_A10	85768201	85768841	DEL	Ghi_A10G09306	644	PREDICTED: probably inactive leucine-rich repeat receptor-like protein kinase At3g28040
bgi_A10	121282911	121299908	DEL	Ghi_A10G14426	644	PREDICTED: cation/H(+) antiporter 15-like
bgi_A11	25300174	25300668	DEL	Ghi_A11G09736	644	PREDICTED: ferredoxin--NADP reductase, leaf isozyme, chloroplastic
bgi_A09	63727925	63727925	INS	Ghi_A09G05891	645	PREDICTED: uncharacterized protein LOC105799200
bgi_A09	83970548	83973388	DEL	Ghi_A09G14026	645	PREDICTED: pyruvate kinase isozyme A, chloroplastic
bgi_A12	111079667	111079667	INS	Ghi_A12G15531	645	hypothetical protein F383_10266
bgi_A05	91322430	91322481	DEL	Ghi_A05G20311	646	PREDICTED: Golgi to ER traffic protein 4 homolog isoform X1
bgi_A05	111049831	111052477	DEL	Ghi_A05G22666	646	PREDICTED: cation/H(+) antiporter 15
bgi_A09	75968948	75968948	INS	Ghi_A09G09961	646	PREDICTED: zinc-finger homeodomain protein 1-like
bgi_A11	91429219	91429219	INS	Ghi_A11G13556	646	Histone-lysine N-methyltransferase, H3 lysine-9 specific SUVH6 -like protein
bgi_A02	4109664	4109664	INS	Ghi_A02G01361	647	DAZ-associated 1
bgi_A05	80912708	80912818	DEL	Ghi_A05G19416	647	15 kDa selenoprotein
bgi_A09	81787269	81787442	DEL	Ghi_A09G12861	647	Protoheme IX farnesyltransferase, mitochondrial -like protein
bgi_A10	97067304	97067304	INS	Ghi_A10G10096	647	hypothetical protein F383_27390
bgi_A11	81807746	81807746	INS	Ghi_A11G13091	647	hypothetical protein B456_003G066800
bgi_A02	1224462	1224556	DEL	Ghi_A02G00406	648	PREDICTED: pentatricopeptide repeat-containing protein At1g04840
bgi_A09	2708961	2709098	DEL	Ghi_A09G00546	648	PREDICTED: UDP-glycosyltransferase 83A1-like
bgi_A13	5998308	5998363	DEL	Ghi_A13G02251	648	Bub3
bgi_A01	103819090	103819162	DEL	Ghi_A01G10426	649	hypothetical protein F383_28759
bgi_A01	1495291	1512708	DEL	Ghi_A01G00731	650	Uncharacterized protein TCM_007937
bgi_A08	95232901	95232901	INS	Ghi_A08G07871	650	PREDICTED: paladin
bgi_A08	116523640	116523640	INS	Ghi_A08G11361	650	PREDICTED: nuclear transcription factor Y subunit C-2-like
bgi_A05	36371611	36371664	DEL	Ghi_A05G16151	651	ABC transporter G family member 25
bgi_A07	94615432	94615432	INS	Ghi_A07G12996	651	PREDICTED: uncharacterized protein At1g03900
bgi_A08	99499683	99499683	INS	Ghi_A08G08076	651	hypothetical protein B456_004G152600
bgi_A11	3692524	3692524	INS	Ghi_A11G02106	651	PREDICTED: cytochrome P450 94B3
bgi_A07	94147591	94148043	DEL	Ghi_A07G12866	652	hypothetical protein F383_20122
bgi_A08	50804833	50804833	INS	Ghi_A08G05626	652	PREDICTED: uncharacterized protein LOC105789525
bgi_A01	88298974	88309966	DEL	Ghi_A01G08686	653	PREDICTED: uncharacterized protein LOC105771982
bgi_A01	75160321	75171157	DEL	Ghi_A01G07976	654	PREDICTED: uncharacterized protein LOC105789533
bgi_A05	20729707	20730342	DEL	Ghi_A05G10556	654	eukaryotic translation initiation factor 3 subunit m
bgi_A05	28205636	28207855	DEL	Ghi_A05G13871	654	PREDICTED: biotin--protein ligase 2-like isoform X4
bgi_A06	54087702	54092496	DEL	Ghi_A06G06656	654	hypothetical protein B456_010G130800
bgi_A09	53854770	53855164	DEL	Ghi_A09G03886	654	PREDICTED: uncharacterized protein LOC105800126
bgi_A05	37384572	37384572	INS	Ghi_A05G16406	655	Altered inheritance rate of mitochondria 38
bgi_A09	2406132	2406132	INS	Ghi_A09G00481	655	FCP1 domain-containing protein
bgi_A09	66652258	66657052	DEL	Ghi_A09G06676	655	tRNA-dihydrouridine(16/17) synthase
bgi_A10	2355681	2355755	DEL	Ghi_A10G01161	655	protein strubbelig-receptor family 8
bgi_A11	2424398	2424398	INS	Ghi_A11G01396	655	14 kDa proline-rich DC2
bgi_A13	86698808	86699261	DEL	Ghi_A13G08446	655	Mitochondrial inner membrane organizing system 1
bgi_A03	6927510	6927582	DEL	Ghi_A03G02286	656	kinesin-related protein
bgi_A05	20999277	20999896	DEL	Ghi_A05G10646	656	S-locus lectin protein kinase family protein, putative
bgi_A07	92386249	92386249	INS	Ghi_A07G12236	658	PREDICTED: uncharacterized protein LOC105804550 isoform X1
bgi_A07	97698823	97698873	DEL	Ghi_A07G14181	658	PREDICTED: soluble starch synthase 1, chloroplastic/amyloplastic-like
bgi_A09	73300845	73303557	DEL	Ghi_A09G08651	658	putative cadmium-transporting ATPase
bgi_A09	77926241	77930186	DEL	Ghi_A09G10871	658	PREDICTED: 40S ribosomal protein S10-like
bgi_A11	52036319	52050589	DEL	Ghi_A11G11646	659	NA
bgi_A13	107343602	107343664	DEL	Ghi_A13G12316	659	hypothetical protein B456_013G217900
bgi_A05	16386364	16389448	DEL	Ghi_A05G08501	660	Putative esterase/lipase 2
bgi_A06	4462804	4468150	DEL	Ghi_A06G01806	660	Thylakoid lumenal 29 kDa, chloroplastic
bgi_A06	116908123	116908123	INS	Ghi_A06G09591	660	Arogenate dehydratase/prephenate dehydratase 1, chloroplastic
bgi_A06	4503204	4503261	DEL	Ghi_A06G01816	661	PREDICTED: alcohol dehydrogenase-like 1 isoform X1
bgi_A07	19827013	19832875	DEL	Ghi_A07G06136	661	hypothetical protein F383_28888
bgi_A09	72051788	72052354	DEL	Ghi_A09G08231	661	NA
bgi_A11	16511577	16514845	DEL	Ghi_A11G07526	661	Vacuolar sorting-associated protein 62
bgi_A02	3233552	3233607	DEL	Ghi_A02G01136	662	PREDICTED: 1-aminocyclopropane-1-carboxylate oxidase homolog 1
bgi_A07	33060093	33060093	INS	Ghi_A07G08291	662	PREDICTED: uncharacterized protein LOC105768134 isoform X3
bgi_A01	8102786	8102786	INS	Ghi_A01G02816	663	E3 ubiquitin-protein ligase RMA3 -like protein
bgi_A07	44907247	44907336	DEL	Ghi_A07G08966	663	PREDICTED: dolichyl-diphosphooligosaccharide--protein glycosyltransferase subunit 2-like
bgi_A08	16171986	16177306	DEL	Ghi_A08G04256	663	hypothetical protein F383_23028
bgi_A09	84180003	84180118	DEL	Ghi_A09G14131	663	PREDICTED: uncharacterized protein LOC105800585 isoform X2
bgi_A12	2497128	2497128	INS	Ghi_A12G00931	663	Nogo-B receptor
bgi_A04	66552755	66552823	DEL	Ghi_A04G04651	664	superoxide dismutase 1 copper chaperone
bgi_A07	3697833	3697833	INS	Ghi_A07G01736	665	hypothetical protein F383_29399
bgi_A01	103032775	103032775	INS	Ghi_A01G10251	666	Deneddylase UL36
bgi_A05	109512238	109512301	DEL	Ghi_A05G22321	666	hypothetical protein B456_012G043600
bgi_A07	19049044	19049044	INS	Ghi_A07G05991	666	PREDICTED: cyclin-dependent kinases regulatory subunit 1-like
bgi_A04	6965325	6965325	INS	Ghi_A04G01641	668	PREDICTED: protein GRIM REAPER
bgi_A04	85213250	85213319	DEL	Ghi_A04G07911	668	hypothetical protein B456_012G181500
bgi_A08	22402817	22402817	INS	Ghi_A08G04636	669	TBC1 domain family member 5
bgi_A08	105366771	105367008	DEL	Ghi_A08G09121	669	PREDICTED: nucleoside diphosphate kinase B
bgi_A10	539954	558206	DEL	Ghi_A10G00166	669	hypothetical protein B456_005G012600
bgi_A11	122087619	122087694	DEL	Ghi_A11G17476	669	PREDICTED: uncharacterized protein LOC105761391
bgi_A03	2794965	2799780	DEL	Ghi_A03G01026	670	NA
bgi_A08	20206447	20206447	INS	Ghi_A08G04556	670	PREDICTED: uncharacterized protein LOC105790874 isoform X2
bgi_A09	26789722	26789722	INS	Ghi_A09G02521	670	L-idonate 5-dehydrogenase
bgi_A09	47649260	47649312	DEL	Ghi_A09G03496	670	hypothetical protein B456_002G213600
bgi_A12	9181085	9186461	DEL	Ghi_A12G02481	670	hypothetical protein F383_08021
bgi_A05	1229684	1229684	INS	Ghi_A05G00596	671	Bile acid-inducible operon CD
bgi_A08	94335129	94335129	INS	Ghi_A08G07746	671	PREDICTED: ADP-ribosylation factor isoform X1
bgi_A02	47504293	47504293	INS	Ghi_A02G05451	672	putative membrane-associated kinase regulator 2 -like protein
bgi_A13	55805711	55810797	DEL	Ghi_A13G06596	672	PREDICTED: peroxidase 3-like
bgi_A01	353765	354002	DEL	Ghi_A01G00196	673	Vacuolar proton translocating ATPase subunit
bgi_A02	532270	532704	DEL	Ghi_A02G00166	673	hypothetical protein B456_005G023500
bgi_A05	21871912	21871912	INS	Ghi_A05G11221	673	PREDICTED: catalase isozyme 1
bgi_A07	5590138	5590138	INS	Ghi_A07G02516	673	PREDICTED: uncharacterized protein At3g06530 isoform X7
bgi_A10	118533201	118533201	INS	Ghi_A10G13676	673	Telomere repeat-binding 3 -like protein
bgi_A01	111159123	111159177	DEL	Ghi_A01G12591	674	E3 ubiquitin-protein ligase UBR3
bgi_A02	43255267	43265979	DEL	Ghi_A02G05041	674	hypothetical protein B456_003G077800
bgi_A04	5351928	5351928	INS	Ghi_A04G01371	674	PREDICTED: uncharacterized protein LOC105768326
bgi_A05	44346059	44346059	INS	Ghi_A05G17541	674	PREDICTED: serine/threonine-protein phosphatase 6 regulatory ankyrin repeat subunit B-like isoform X2
bgi_A09	10215165	10215239	DEL	Ghi_A09G01686	674	PREDICTED: ABC transporter B family member 26, chloroplastic-like isoform X3
bgi_A05	112150688	112150688	INS	Ghi_A05G22996	675	hypothetical protein B456_012G029600
bgi_A01	10578109	10578109	INS	Ghi_A01G03281	676	PREDICTED: thioredoxin-like protein CXXS1
bgi_A02	49321578	49321578	INS	Ghi_A02G05531	676	NA
bgi_A05	26049337	26049337	INS	Ghi_A05G13116	677	putative C5H10.03
bgi_A07	30941016	30941016	INS	Ghi_A07G08041	677	hypothetical protein B456_001G156400
bgi_A12	108332862	108332862	INS	Ghi_A12G14021	677	putative beta-1,3-galactosyltransferase 6 -like protein
bgi_A02	48359610	48359610	INS	Ghi_A02G05486	678	WRKY transcription factor 12
bgi_A07	85513838	85513950	DEL	Ghi_A07G11271	678	PREDICTED: LOW QUALITY PROTEIN: condensin complex subunit 2
bgi_A03	110657959	110658016	DEL	Ghi_A03G11086	679	hypothetical protein B456_005G213500
bgi_A04	84748342	84748460	DEL	Ghi_A04G07676	679	RING finger protein
bgi_A05	111968252	111968252	INS	Ghi_A05G22971	679	hypothetical protein B456_011G030100
bgi_A13	5387731	5391414	DEL	Ghi_A13G02031	679	hypothetical protein B456_013G045500
bgi_A07	95892668	95892721	DEL	Ghi_A07G13421	680	PREDICTED: carbonic anhydrase 2 isoform X1
bgi_A02	6345150	6345150	INS	Ghi_A02G01966	681	COBRA-like protein 7
bgi_A10	104919177	104919233	DEL	Ghi_A10G10976	681	hypothetical protein B456_011G199900
bgi_A11	20121762	20121762	INS	Ghi_A11G08561	681	PREDICTED: pentatricopeptide repeat-containing protein At4g02750-like isoform X1
bgi_A03	61329379	61334356	DEL	Ghi_A03G06841	682	PREDICTED: AP2/ERF and B3 domain-containing transcription factor RAV1-like
bgi_A05	105239470	105241892	DEL	Ghi_A05G21401	682	NA
bgi_A06	42003892	42003892	INS	Ghi_A06G06026	682	hypothetical protein F383_17387
bgi_A01	1851876	1852493	DEL	Ghi_A01G00856	683	putative CCCH-type zinc finger transcription factor
bgi_A04	7407476	7407476	INS	Ghi_A04G01721	683	hypothetical protein F383_27751
bgi_A10	117682262	117684588	DEL	Ghi_A10G13426	683	PREDICTED: zinc finger protein GIS2-like isoform X1
bgi_A11	126130064	126130064	INS	Ghi_A11G18531	683	PREDICTED: TGACG-sequence-specific DNA-binding protein TGA-2.1-like
bgi_A05	2564183	2564183	INS	Ghi_A05G01346	684	PREDICTED: 18.2 kDa class I heat shock protein-like
bgi_A05	50222030	50222030	INS	Ghi_A05G18076	684	hypothetical protein F383_02992
bgi_A05	19154906	19159974	DEL	Ghi_A05G09836	685	PREDICTED: xyloglucan endotransglucosylase/hydrolase 2-like
bgi_A07	28926357	28926428	DEL	Ghi_A07G07746	685	hypothetical protein F383_36629
bgi_A10	19108538	19108538	INS	Ghi_A10G05446	685	PREDICTED: F-box protein SKIP2-like
bgi_A12	43108927	43113709	DEL	Ghi_A12G04901	685	PREDICTED: U-box domain-containing protein 30-like
bgi_A02	105292786	105293260	DEL	Ghi_A02G09656	686	PREDICTED: beta-galactosidase 3-like
bgi_A08	7399002	7402523	DEL	Ghi_A08G02966	686	hypothetical protein B456_004G064300
bgi_A11	12608476	12608476	INS	Ghi_A11G06281	686	ATPase family AAA domain-containing protein 1
bgi_A10	4887960	4911278	DEL	Ghi_A10G02496	687	PREDICTED: dof zinc finger protein DOF1.5
bgi_A11	25980353	25980438	DEL	Ghi_A11G09926	687	PREDICTED: probable LRR receptor-like serine/threonine-protein kinase At4g36180
bgi_A04	54392296	54392296	INS	Ghi_A04G04046	688	PREDICTED: uncharacterized protein LOC105766612
bgi_A05	3160625	3160625	INS	Ghi_A05G01681	688	Protein NLP9 -like protein
bgi_A07	23631883	23631883	INS	Ghi_A07G06831	688	PREDICTED: AT-hook motif nuclear-localized protein 17-like
bgi_A07	47002109	47002109	INS	Ghi_A07G09226	688	PREDICTED: tropomyosin-2-like
bgi_A08	1571865	1571865	INS	Ghi_A08G00856	689	PREDICTED: serine/threonine-protein kinase rio2 isoform X1
bgi_A09	2351061	2351115	DEL	Ghi_A09G00471	689	Phytoene synthase, chloroplastic
bgi_A10	50176431	50179839	DEL	Ghi_A10G07256	689	PREDICTED: EPIDERMAL PATTERNING FACTOR-like protein 5
bgi_A11	116873815	116873815	INS	Ghi_A11G16241	689	PREDICTED: F-box protein PP2-B15-like
bgi_A13	1822953	1823404	DEL	Ghi_A13G00801	689	PREDICTED: zinc finger CCCH domain-containing protein 29-like
bgi_A05	88890102	88890740	DEL	Ghi_A05G20006	690	PREDICTED: cytochrome P450 94B3-like
bgi_A09	17041523	17041640	DEL	Ghi_A09G02236	691	PREDICTED: serine/threonine-protein phosphatase 7 long form homolog
bgi_A09	84936802	84936802	INS	Ghi_A09G14581	691	hypothetical protein F383_05702
bgi_A03	13154904	13154904	INS	Ghi_A03G03566	692	Homeobox-leucine zipper HOX4
bgi_A03	115578500	115583378	DEL	Ghi_A03G13166	692	Expansin-like A1
bgi_A07	35043202	35043202	INS	Ghi_A07G08531	692	hypothetical protein F383_19583
bgi_A10	116444483	116444483	INS	Ghi_A10G13161	692	Monoglyceride lipase
bgi_A01	111804178	111804437	DEL	Ghi_A01G12856	693	chloroplast chlorophyll A-B binding protein
bgi_A07	23328968	23328968	INS	Ghi_A07G06786	693	Dihydropyrimidinase
bgi_A05	105261727	105264233	DEL	Ghi_A05G21406	694	Gibberellin-regulated 14 -like protein
bgi_A11	124323615	124330187	DEL	Ghi_A11G17881	694	hypothetical protein F383_26345
bgi_A13	14345227	14354348	DEL	Ghi_A13G03401	694	PREDICTED: uncharacterized protein LOC105786794
bgi_A02	84502920	84507882	DEL	Ghi_A02G06916	695	hypothetical protein B456_003G064800
bgi_A08	117492518	117495860	DEL	Ghi_A08G11691	695	PREDICTED: pentatricopeptide repeat-containing protein At4g33990
bgi_A10	3130020	3130330	DEL	Ghi_A10G01526	695	hypothetical protein B456_011G020600
bgi_A01	111969527	111969527	INS	Ghi_A01G12966	696	PREDICTED: patellin-6-like
bgi_A05	6602150	6602150	INS	Ghi_A05G03251	696	PREDICTED: uncharacterized protein LOC105768684
bgi_A09	24619630	24619630	INS	Ghi_A09G02436	696	PREDICTED: membrane-anchored ubiquitin-fold protein 4-like isoform X2
bgi_A11	81581480	81581543	DEL	Ghi_A11G13076	696	PREDICTED: patellin-3-like isoform X1
bgi_A03	114991842	114991966	DEL	Ghi_A03G12856	697	PREDICTED: indole-3-acetic acid-induced protein ARG7-like
bgi_A05	38479419	38479419	INS	Ghi_A05G16616	698	Target SNARE coiled-coil domain protein
[truncated: 9,397 more rows]

## Sheet: Supplementary Table 7
Supplementary Table 7 List of the genes with common SVs and associated loci for cotton fiber qualiy and yields.
Traits	Associated gene	Common SVs	The distances of SVs to closest gene	NR annotation
Lint percentage (LP)	Ghi_A01G02241	INS	Intron	PREDICTED: uncharacterized protein LOC105777348 isoform X2
Fiber length (FL), Fiber strength (FS)	Ghi_A02G00446	DEL	Intron	Cytochrome P450 protein
Fiber weight per boll (FWPB)	Ghi_A02G01551	INS	Intron	Squamosa promoter-binding-like protein 7
micronaire (M)	Ghi_A03G07006	DEL	Intron	E3 ubiquitin-protein ligase HERC2
Fiber weight per boll (FWPB), Lint percentage (LP)	Ghi_A03G11446	DEL	Intron	hypothetical protein B456_005G220400
Fiber strength (FS)	Ghi_A04G06671	DEL	Intron	PREDICTED: presequence protease 2, chloroplastic/mitochondrial-like
Fiber length (FL)	Ghi_A04G06856	INS	Intron	hypothetical protein B456_012G154400
Fiber length (FL)	Ghi_A04G06881	DEL	Intron	Chaperone dnaJ 10 -like protein
Lint index (LI)	Ghi_A05G00816	DEL	Intron	Coiled-coil domain-containing protein
Fiber strength (FS)	Ghi_A05G02536	DEL	Intron	Transcription factor Pur-alpha 1
Fiber maturity (MAT)	Ghi_A05G08941	INS	Intron	Protein EARLY FLOWERING 3 -like protein
Lint index (LI)	Ghi_A05G22781	INS	Intron	putative WD repeat-containing protein
Fiber elongation (E), Fiber length (FL)	Ghi_A06G00486	DEL	Intron	Cytochrome c oxidase subunit 3
Fiber length uniformity (LU)	Ghi_A06G00516	INS	Intron	hypothetical protein F383_01969
Fiber length (FL), Fiber length uniformity (LU)	Ghi_A06G00556	INS	Intron	putative 1-acyl-sn-glycerol-3-phosphate acyltransferase 4 -like protein
Fiber maturity (MAT)	Ghi_A06G02291	DEL	Intron	PREDICTED: putative glutathione-specific gamma-glutamylcyclotransferase 2 isoform X1
Lint percentage (LP)	Ghi_A06G03651	DEL	Intron	Hexokinase-1 -like protein
Lint percentage (LP)	Ghi_A06G03651	INS	Intron	Hexokinase-1 -like protein
Fiber elongation (E)	Ghi_A06G07556	DEL	Intron	PREDICTED: transcription factor bHLH103-like
Fiber maturity (MAT)	Ghi_A06G11741	INS	Intron	PREDICTED: auxin-induced protein AUX22-like
Lint index (LI), Lint percentage (LP)	Ghi_A06G12846	DEL	Intron	Elongation factor Ts
Fiber elongation (E)	Ghi_A07G00056	INS	Intron	PREDICTED: protein arginine N-methyltransferase 1.5
Fiber length (FL), micronaire (M), Fiber weight per boll (FWPB), Lint index (LI), Lint percentage (LP), Fiber maturity (MAT)	Ghi_A07G00431	INS	Intron	PREDICTED: uncharacterized protein LOC105788860
Fiber length (FL), micronaire (M), Fiber weight per boll (FWPB), Lint percentage (LP), Fiber maturity (MAT)	Ghi_A07G00521	INS	Intron	PREDICTED: transcription factor RAX3-like
Fiber length (FL), Fiber strength (FS), spinning consistency index (SCI)	Ghi_A07G02676	DEL	Intron	PREDICTED: uncharacterized protein LOC105785631
Fiber elongation (E)	Ghi_A07G06061	DEL	Intron	hypothetical protein CICLE_v10027727mg
Fiber length uniformity (LU)	Ghi_A08G00026	DEL	Intron	PREDICTED: transmembrane protein 56-B isoform X3
Fiber length uniformity (LU)	Ghi_A08G00046	DEL	Intron	PREDICTED: cation/H(+) antiporter 24-like
Lint index (LI), Lint percentage (LP)	Ghi_A08G10331	INS	Intron	PREDICTED: decapping nuclease DXO homolog, chloroplastic isoform X1
Lint index (LI)	Ghi_A08G13121	DEL	Intron	Syntaxin-52 -like protein
micronaire (M), Fiber maturity (MAT)	Ghi_A08G14266	DEL	Intron	E3 ubiquitin-protein ligase RGLG1
Fiber elongation (E)	Ghi_A08G14741	DEL	Intron	Auxin-responsive IAA16 -like protein
micronaire (M)	Ghi_A09G01491	DEL	Intron	hypothetical protein B456_006G030400
micronaire (M)	Ghi_A09G02321	DEL	Intron	PREDICTED: ferric reduction oxidase 4-like
Fiber strength (FS)	Ghi_A09G05501	DEL	Intron	PREDICTED: aspartic proteinase-like protein 2
Fiber weight per boll (FWPB), Lint index (LI)	Ghi_A09G13281	DEL	Intron	PREDICTED: uncharacterized protein LOC105800427 isoform X2
Lint percentage (LP)	Ghi_A10G00581	DEL	Intron	PREDICTED: ethanolamine-phosphate cytidylyltransferase
Fiber length uniformity (LU)	Ghi_A10G00856	INS	Intron	Obg-like ATPase 1
Fiber length uniformity (LU)	Ghi_A10G00871	DEL	Intron	PREDICTED: lysine-specific demethylase JMJ18-like isoform X2
Lint percentage (LP)	Ghi_A10G08116	DEL	Intron	PREDICTED: DNA topoisomerase 3-beta isoform X1
Lint percentage (LP)	Ghi_A10G08116	INS	Intron	PREDICTED: DNA topoisomerase 3-beta isoform X1
Fiber elongation (E)	Ghi_A10G08361	INS	Intron	PREDICTED: mitochondrial import inner membrane translocase subunit TIM16-like
Fiber length (FL), Fiber strength (FS), spinning consistency index (SCI)	Ghi_A10G08676	INS	Intron	PREDICTED: cysteine--tRNA ligase, cytoplasmic isoform X1
Fiber length uniformity (LU)	Ghi_A10G13651	DEL	Intron	PREDICTED: elicitor-responsive protein 1
Fiber maturity (MAT)	Ghi_A11G00116	DEL	Intron	PREDICTED: regulatory-associated protein of TOR 1-like isoform X5
Fiber maturity (MAT)	Ghi_A11G00131	DEL	Intron	PREDICTED: probable cyclic nucleotide-gated ion channel 20, chloroplastic isoform X1
Fiber maturity (MAT)	Ghi_A11G00136	DEL	Intron	PREDICTED: uncharacterized protein LOC105801692 isoform X1
Fiber maturity (MAT)	Ghi_A11G04061	DEL	Intron	Lon protease, mitochondrial
Fiber elongation (E)	Ghi_A11G05406	INS	Intron	PREDICTED: uncharacterized protein LOC105802825
Fiber elongation (E)	Ghi_A11G05406	DEL	Intron	PREDICTED: uncharacterized protein LOC105802825
Lint percentage (LP)	Ghi_A11G07036	DEL	Intron	Myosin-9
Lint percentage (LP)	Ghi_A11G15061	DEL	Intron	hypothetical protein F383_19498
Lint percentage (LP)	Ghi_A11G18196	DEL	Intron	Phenylalanine ammonia-lyase
Lint percentage (LP)	Ghi_A11G18196	DEL	Intron	Phenylalanine ammonia-lyase
Lint index (LI), Lint percentage (LP)	Ghi_A12G09936	DEL	Intron	MYB25-like protein
Fiber strength (FS)	Ghi_A12G10381	INS	Intron	Dedicator of cytokinesis 6
Fiber strength (FS)	Ghi_A12G10391	INS	Intron	PREDICTED: polynucleotide 5&apos;-hydroxyl-kinase NOL9
Fiber length (FL), Fiber length uniformity (LU), spinning consistency index (SCI)	Ghi_A12G14231	DEL	Intron	F-box FBW2 -like protein
Lint percentage (LP)	Ghi_A13G00051	DEL	Intron	PREDICTED: cytochrome P450 98A2
Fiber elongation (E)	Ghi_A13G10876	DEL	Intron	PREDICTED: uncharacterized aarF domain-containing protein kinase At1g79600, chloroplastic isoform X2
Fiber elongation (E)	Ghi_A13G10881	DEL	Intron	PREDICTED: TATA-binding protein-associated factor BTAF1
Fiber quality	Ghi_A13G12341	INS	Intron	PREDICTED: helicase and polymerase-containing protein TEBICHI isoform X1
Fiber quality	Ghi_A13G12346	INS	Intron	PREDICTED: ER membrane protein complex subunit 1-like
Fiber quality	Ghi_A13G12521	DEL	Intron	PREDICTED: conserved oligomeric Golgi complex subunit 3-like
Fiber weight per boll (FWPB)	Ghi_A02G01541	INS	CDS	PREDICTED: uncharacterized protein LOC105796799 isoform X2
Lint index (LI)	Ghi_A02G09131	DEL	CDS	PREDICTED: cytochrome P450 83B1-like
Lint index (LI)	Ghi_A04G01696	INS	CDS	PREDICTED: probable disease resistance protein At1g61300 isoform X1
Fiber length (FL)	Ghi_A04G07426	DEL	CDS	ATP synthase CF0 subunit IV (chloroplast)
micronaire (M), Fiber maturity (MAT)	Ghi_A05G00411	INS	CDS	PREDICTED: hemK methyltransferase family member 1
Fiber length (FL), Fiber strength (FS), spinning consistency index (SCI)	Ghi_A07G11641	DEL	CDS	PREDICTED: BTB/POZ domain-containing protein At5g48130
Fiber length (FL)	Ghi_A08G02556	DEL	CDS	RNA polymerase sigma factor for flagellar operon
Lint index (LI), Lint percentage (LP)	Ghi_A08G04721	DEL	CDS	Pyruvate kinase, cytosolic isozyme
Lint percentage (LP)	Ghi_A08G05891	DEL	CDS	F-1-ATPase alpha subunit, partial (mitochondrion)
Lint percentage (LP)	Ghi_A08G05976	DEL	CDS	PREDICTED: protein YLS3
Fiber elongation (E), Fiber weight per boll (FWPB), Lint index (LI), spinning consistency index (SCI), Fiber maturity (MAT)	Ghi_A08G12661	DEL	CDS	PREDICTED: uncharacterized protein LOC105792460
Lint index (LI)	Ghi_A08G13151	DEL	CDS	PREDICTED: probable aldo-keto reductase 1
Fiber strength (FS)	Ghi_A09G05486	DEL	CDS	hypothetical protein B456_011G064100
Fiber strength (FS)	Ghi_A09G05496	INS	CDS	PREDICTED: protein argonaute 5 isoform X1
Fiber length uniformity (LU)	Ghi_A09G14121	DEL	CDS	hypothetical protein B456_011G108000
Fiber length uniformity (LU)	Ghi_A10G00871	DEL	CDS	PREDICTED: lysine-specific demethylase JMJ18-like isoform X2
Fiber strength (FS)	Ghi_A11G11641	DEL	CDS	PREDICTED: general transcription factor 3C polypeptide 6
Fiber maturity (MAT)	Ghi_A11G13446	DEL	CDS	PREDICTED: uncharacterized protein LOC105788069
Fiber elongation (E)	Ghi_A11G14176	DEL	CDS	Cellulose synthase-like protein E6
Fiber length (FL)	Ghi_A12G01261	DEL	CDS	30S ribosomal protein S8
Fiber maturity (MAT)	Ghi_A12G01676	DEL	CDS	PREDICTED: pathogenesis-related protein 5-like
Fiber length (FL), Fiber strength (FS), spinning consistency index (SCI)	Ghi_A12G05726	DEL	CDS	PREDICTED: uncharacterized protein LOC105804127
Fiber strength (FS)	Ghi_A12G07491	INS	CDS	PREDICTED: protein S-acyltransferase 18 isoform X1
Fiber maturity (MAT)	Ghi_A12G11546	INS	CDS	E3 ubiquitin-protein ligase ORTHRUS 2 -like protein
Fiber strength (FS)	Ghi_A12G15266	DEL	CDS	PREDICTED: protein arginine N-methyltransferase 1.1-like
Fiber quality	Ghi_A13G12296	DEL	CDS	PREDICTED: G-type lectin S-receptor-like serine/threonine-protein kinase CES101
Lint percentage (LP)	Ghi_A13G14771	DEL	CDS	hypothetical protein F383_00172
Fiber elongation (E)	Ghi_A13G14841	DEL	CDS	PREDICTED: transmembrane protein 87A-like
spinning consistency index (SCI)	Ghi_A13G10291	DEL	4997	PREDICTED: uncharacterized protein LOC105783040 isoform X2
spinning consistency index (SCI)	Ghi_A06G00856	DEL	4996	PREDICTED: polcalcin Che a 3-like
Fiber elongation (E)	Ghi_A10G09346	INS	4979	Oxygen-evolving enhancer 2-3, chloroplastic
Fiber weight per boll (FWPB), Lint percentage (LP)	Ghi_A08G06346	INS	4965	hypothetical protein F383_34729
Fiber maturity (MAT)	Ghi_A06G10306	DEL	4814	PREDICTED: LOB domain-containing protein 12-like
Fiber strength (FS)	Ghi_A05G02556	INS	4804	PREDICTED: pollen receptor-like kinase 4
Fiber elongation (E)	Ghi_A11G09941	INS	4769	putative serine protease EDA2 -like protein
Fiber strength (FS), Lint percentage (LP)	Ghi_A08G05356	INS	4751	PREDICTED: 3-hydroxyisobutyryl-CoA hydrolase 1-like isoform X3
Lint percentage (LP)	Ghi_A08G04931	DEL	4742	Agamous-like MADS-box protein AGL8
Fiber elongation (E)	Ghi_A10G13836	DEL	4732	PREDICTED: protein NEDD1-like isoform X2
Fiber length (FL)	Ghi_A06G08016	INS	4730	PREDICTED: vacuolar protein 8-like
Fiber elongation (E), Fiber maturity (MAT)	Ghi_A12G00406	DEL	4688	gibberellic acid receptor
Fiber weight per boll (FWPB), Lint index (LI), Lint percentage (LP)	Ghi_A12G05866	DEL	4688	PREDICTED: uncharacterized protein LOC105791362
Lint index (LI), Lint percentage (LP)	Ghi_A08G05276	DEL	4678	PREDICTED: uncharacterized protein LOC105791061
Lint index (LI)	Ghi_A04G01696	INS	4662	PREDICTED: probable disease resistance protein At1g61300 isoform X1
Lint percentage (LP)	Ghi_A08G05501	INS	4601	Transmembrane protein
Lint index (LI), Lint percentage (LP), micronaire (M)	Ghi_A09G02711	INS	4593	PREDICTED: 60S ribosomal protein L36-3-like
Fiber weight per boll (FWPB), Lint index (LI), Lint percentage (LP)	Ghi_A12G00436	INS	4538	hypothetical protein B456_008G008000
micronaire (M)	Ghi_A09G10186	DEL	4531	Protein ODORANT1
Fiber elongation (E)	Ghi_A12G10586	INS	4528	Glycine-rich RNA-binding protein
Fiber strength (FS)	Ghi_A01G06936	DEL	4518	omega-6 desaturase
Fiber weight per boll (FWPB), Lint index (LI), Lint percentage (LP)	Ghi_A02G07941	DEL	4499	PREDICTED: uncharacterized protein LOC105787874
Fiber weight per boll (FWPB), Lint index (LI)	Ghi_A06G02316	INS	4454	Universal stress protein
Fiber length (FL), Fiber strength (FS), spinning consistency index (SCI)	Ghi_A07G02691	DEL	4445	AF443118_1polyphosphoinositide binding protein
Fiber weight per boll (FWPB)	Ghi_A02G01211	INS	4430	proline-rich protein-2
Fiber maturity (MAT)	Ghi_A07G00921	INS	4417	PREDICTED: AT-rich interactive domain-containing protein 4-like
Fiber maturity (MAT)	Ghi_A07G00906	INS	4412	PREDICTED: uncharacterized protein LOC105797649
Fiber elongation (E), Lint index (LI), Lint percentage (LP)	Ghi_A12G00456	INS	4399	PREDICTED: zinc finger protein CONSTANS-LIKE 13 isoform X1
Fiber elongation (E)	Ghi_A12G00376	DEL	4389	PREDICTED: probable LRR receptor-like serine/threonine-protein kinase RKF3
spinning consistency index (SCI)	Ghi_A07G12816	DEL	4373	PREDICTED: cytochrome P450 94A1-like
Fiber weight per boll (FWPB), Lint index (LI), Lint percentage (LP)	Ghi_A08G05811	DEL	4360	Zinc finger CONSTANS-LIKE 5 -like protein
Fiber elongation (E)	Ghi_A13G10891	INS	4344	hypothetical protein B456_013G197500
Lint index (LI)	Ghi_A03G02166	DEL	4319	PREDICTED: uncharacterized protein LOC105788935 isoform X2
Fiber length (FL), micronaire (M), Fiber weight per boll (FWPB), Lint index (LI), Lint percentage (LP), Fiber maturity (MAT)	Ghi_A07G00451	DEL	4249	PREDICTED: lachrymatory-factor synthase-like
Fiber quality	Ghi_A13G12366	INS	4181	hypothetical protein F383_15727
Fiber quality	Ghi_A13G12476	INS	4162	Sushi, von Willebrand factor type A, EGF and pentraxin domain-containing 1
Fiber length (FL)	Ghi_A01G11511	DEL	4148	hypothetical protein F383_30395
Fiber strength (FS)	Ghi_A08G05886	DEL	4142	Pyruvate kinase
Fiber length (FL)	Ghi_A10G14126	INS	4142	PREDICTED: TMV resistance protein N-like
Fiber strength (FS), Fiber maturity (MAT)	Ghi_A07G02996	INS	4130	PREDICTED: argininosuccinate synthase, chloroplastic isoform X2
Fiber strength (FS)	Ghi_A11G08036	INS	4118	epidermal patterning factor-like protein 9
Fiber length (FL)	Ghi_A10G14326	INS	4097	PREDICTED: putative serine/threonine-protein kinase-like protein CCR3
Fiber strength (FS)	Ghi_A06G08521	DEL	4086	PREDICTED: U-box domain-containing protein 17-like
Lint index (LI), Lint percentage (LP)	Ghi_A12G09936	DEL	4086	MYB25-like protein
Fiber length (FL), micronaire (M), Fiber weight per boll (FWPB), Lint index (LI), Lint percentage (LP), Fiber maturity (MAT)	Ghi_A07G00431	DEL	4063	PREDICTED: uncharacterized protein LOC105788860
Fiber length (FL)	Ghi_A10G14211	DEL	4046	hypothetical protein B456_011G283800
Fiber maturity (MAT)	Ghi_A12G00981	DEL	4041	PREDICTED: uncharacterized protein LOC105762762 isoform X1
Fiber maturity (MAT)	Ghi_A12G03261	DEL	4040	gibberellin 20-oxidase 1
Fiber elongation (E), Fiber maturity (MAT)	Ghi_A12G00416	DEL	4037	hypothetical protein F383_03086
Fiber length (FL)	Ghi_A09G01801	DEL	4018	Myrcene synthase, chloroplastic
Fiber elongation (E)	Ghi_A01G01806	DEL	4014	PREDICTED: uncharacterized protein LOC105776209 isoform X2
Lint index (LI), Lint percentage (LP)	Ghi_A13G04936	DEL	3999	hypothetical protein F383_20265
Fiber length (FL)	Ghi_A10G14126	DEL	3982	PREDICTED: TMV resistance protein N-like
Fiber elongation (E), spinning consistency index (SCI)	Ghi_A02G02546	INS	3979	PREDICTED: G-type lectin S-receptor-like serine/threonine-protein kinase At1g34300
Lint percentage (LP)	Ghi_A08G06356	DEL	3974	Uncharacterized protein TCM_015150, partial
Fiber elongation (E)	Ghi_A12G00471	INS	3965	PREDICTED: OTU domain-containing protein 6B
Fiber maturity (MAT)	Ghi_A05G09456	DEL	3955	PREDICTED: protein SUPPRESSOR OF GENE SILENCING 3 homolog
micronaire (M)	Ghi_A09G10211	DEL	3935	Cysteine and histidine-rich domain-containing RAR1 -like protein
Fiber maturity (MAT)	Ghi_A11G11946	INS	3918	hypothetical protein B456_007G231400
Fiber length uniformity (LU)	Ghi_A06G00511	DEL	3916	Zinc finger MAGPIE -like protein
Fiber maturity (MAT)	Ghi_A05G08911	DEL	3895	dna repair rada
Fiber elongation (E)	Ghi_A12G09051	INS	3890	PREDICTED: vinorine synthase-like
Fiber length (FL), spinning consistency index (SCI)	Ghi_A11G09561	INS	3872	hypothetical protein F383_26186
Fiber length (FL), Fiber length uniformity (LU)	Ghi_A06G00546	DEL	3855	Histone deacetylase complex subunit SAP30
Fiber maturity (MAT)	Ghi_A11G00136	DEL	3815	PREDICTED: uncharacterized protein LOC105801692 isoform X1
Fiber length (FL)	Ghi_A07G09831	DEL	3799	PREDICTED: trans-resveratrol di-O-methyltransferase-like
Fiber weight per boll (FWPB), Lint index (LI)	Ghi_A13G02206	INS	3784	PREDICTED: probable prolyl 4-hydroxylase 9
micronaire (M), Fiber maturity (MAT)	Ghi_A07G00476	INS	3766	PREDICTED: MATE efflux family protein 5-like
Lint yield	Ghi_A02G08511	INS	3732	PREDICTED: AP2-like ethylene-responsive transcription factor AIL6
Lint index (LI)	Ghi_A04G01696	DEL	3671	PREDICTED: probable disease resistance protein At1g61300 isoform X1
Fiber elongation (E), Fiber weight per boll (FWPB), Lint index (LI), spinning consistency index (SCI), Fiber maturity (MAT)	Ghi_A08G12661	DEL	3659	PREDICTED: uncharacterized protein LOC105792460
Fiber maturity (MAT)	Ghi_A06G11746	DEL	3658	hypothetical protein F383_26605
Lint percentage (LP)	Ghi_A12G05901	INS	3621	hypothetical protein F383_33789
Lint index (LI)	Ghi_A05G00831	DEL	3601	Protein neuralized
Lint percentage (LP)	Ghi_A04G08206	INS	3595	RING finger 38
Fiber length (FL)	Ghi_A06G08016	INS	3573	PREDICTED: vacuolar protein 8-like
Fiber elongation (E)	Ghi_A07G12026	INS	3518	PREDICTED: probable sodium/metabolite cotransporter BASS3, chloroplastic
micronaire (M), Fiber maturity (MAT)	Ghi_A08G14261	INS	3507	PREDICTED: protein SOMBRERO-like
Fiber weight per boll (FWPB), Lint index (LI), Lint percentage (LP)	Ghi_A02G08421	INS	3496	Tetratricopeptide repeat 1
Lint index (LI)	Ghi_A13G10586	INS	3489	hypothetical protein F383_28480
Fiber quality	Ghi_A13G12526	DEL	3409	SH3 domain-containing protein
Fiber elongation (E), Fiber maturity (MAT)	Ghi_A04G00421	DEL	3371	Putative lipid-transfer DIR1 -like protein
Fiber length (FL), Fiber strength (FS), spinning consistency index (SCI)	Ghi_A07G02666	INS	3355	Calnexin
Fiber weight per boll (FWPB), Lint index (LI), Lint percentage (LP)	Ghi_A02G07831	INS	3326	PREDICTED: probable E3 ubiquitin-protein ligase XERICO
Fiber elongation (E)	Ghi_A04G01581	DEL	3325	PREDICTED: uncharacterized protein LOC105784897
Fiber elongation (E)	Ghi_A11G05396	INS	3322	PREDICTED: sialidase-like isoform X2
Fiber length (FL)	Ghi_A07G03956	DEL	3315	hypothetical protein F383_06797
micronaire (M)	Ghi_A09G02321	DEL	3310	PREDICTED: ferric reduction oxidase 4-like
micronaire (M), Lint index (LI), Fiber maturity (MAT)	Ghi_A07G01166	DEL	3301	PREDICTED: uncharacterized protein LOC105803137
Fiber maturity (MAT)	Ghi_A12G00326	INS	3285	PREDICTED: nuclear mitotic apparatus protein 1 isoform X1
Fiber maturity (MAT)	Ghi_A10G01806	DEL	3236	PREDICTED: RNA polymerase-associated protein RTF1 homolog
Fiber maturity (MAT)	Ghi_A07G00661	DEL	3228	putative ycf17
Fiber quality	Ghi_A13G12686	DEL	3189	Nuclear transcription factor Y subunit A-3 -like protein
Fiber maturity (MAT)	Ghi_A12G11536	INS	3171	PREDICTED: ethylene-responsive transcription factor ERF115-like
Fiber strength (FS)	Ghi_A01G01666	DEL	3163	PREDICTED: polyadenylate-binding protein-interacting protein 9-like isoform X1
Fiber quality	Ghi_A13G12716	INS	3130	Membrane protein
micronaire (M), Fiber maturity (MAT)	Ghi_A07G01206	DEL	3123	PREDICTED: homeobox protein ATH1
Fiber elongation (E)	Ghi_A11G14176	DEL	3076	Cellulose synthase-like protein E6
Fiber quality	Ghi_A13G12536	INS	3031	Kinesin-related 4
Linet percentage (LP)	Ghi_A02G08571	INS	3027	hypothetical protein F383_09049
micronaire (M), Fiber maturity (MAT)	Ghi_A07G01196	INS	3025	PREDICTED: protein REVERSION-TO-ETHYLENE SENSITIVITY1-like isoform X1
Lint index (LI)	Ghi_A07G01401	DEL	3000	TOM1-like protein 2
Lint percentage (LP)	Ghi_A07G12501	INS	2999	PREDICTED: protein BREAST CANCER SUSCEPTIBILITY 1 homolog isoform X2
Fiber length uniformity (LU)	Ghi_A06G06041	INS	2958	Putative E3 ubiquitin-protein ligase LIN-1
spinning consistency index (SCI)	Ghi_A06G04256	DEL	2937	Phosphopantothenate--cysteine ligase 1 -like protein
spinning consistency index (SCI)	Ghi_A13G10296	DEL	2923	CAS1 domain-containing 1
Fiber elongation (E)	Ghi_A09G02216	DEL	2916	PREDICTED: sulfite oxidase isoform X1
Lint percentage (LP)	Ghi_A08G06166	DEL	2906	PREDICTED: uncharacterized protein LOC105791220 isoform X1
Lint percentage (LP)	Ghi_A13G13486	DEL	2875	Transcription factor bHLH35 -like protein
Fiber elongation (E)	Ghi_A02G04061	INS	2873	PREDICTED: U3 small nucleolar RNA-associated protein 4-like isoform X2
Fiber maturity (MAT)	Ghi_A03G09781	DEL	2873	PREDICTED: uncharacterized protein LOC105794732
Fiber maturity (MAT)	Ghi_A11G00131	DEL	2873	PREDICTED: probable cyclic nucleotide-gated ion channel 20, chloroplastic isoform X1
Fiber strength (FS)	Ghi_A05G01251	DEL	2872	PREDICTED: uncharacterized protein LOC105767466
Fiber strength (FS), spinning consistency index (SCI)	Ghi_A07G11516	DEL	2819	PREDICTED: eukaryotic translation initiation factor 1A-like
Fiber maturity (MAT)	Ghi_A06G10266	INS	2798	PREDICTED: uncharacterized protein LOC105772264
Fiber elongation (E)	Ghi_A07G00081	INS	2777	Ribosome-recycling factor
Fiber strength (FS)	Ghi_A12G15266	INS	2770	PREDICTED: protein arginine N-methyltransferase 1.1-like
Fiber length (FL), Fiber strength (FS), spinning consistency index (SCI)	Ghi_A10G08671	INS	2765	PREDICTED: LOW QUALITY PROTEIN: protein GAMETE EXPRESSED 3
Lint index (LI)	Ghi_A04G01696	INS	2758	PREDICTED: probable disease resistance protein At1g61300 isoform X1
Fiber elongation (E)	Ghi_A13G10936	INS	2756	PREDICTED: WUSCHEL-related homeobox 11-like
Lint index (LI), Lint percentage (LP)	Ghi_A06G12846	INS	2753	Elongation factor Ts
Lint percentage (LP)	Ghi_A05G20716	DEL	2737	PREDICTED: S-norcoclaurine synthase 1-like
spinning consistency index (SCI)	Ghi_A06G00861	DEL	2687	hypothetical protein B456_010G019400
Fiber quality	Ghi_A13G12561	DEL	2683	Methylthioribose-1-phosphate isomerase
Fiber maturity (MAT)	Ghi_A05G09456	DEL	2681	PREDICTED: protein SUPPRESSOR OF GENE SILENCING 3 homolog
Fiber maturity (MAT)	Ghi_A11G10126	INS	2677	hypothetical protein F383_21658
Lint index (LI)	Ghi_A05G22786	DEL	2666	BTB/POZ domain-containing -like protein
Lint index (LI), Lint percentage (LP)	Ghi_A13G00026	INS	2645	PREDICTED: 14 kDa zinc-binding protein
Fiber maturity (MAT)	Ghi_A13G14481	DEL	2644	PREDICTED: histone H2B-like
Fiber elongation (E)	Ghi_A02G02571	INS	2635	PREDICTED: tRNA pseudouridine(38/39) synthase isoform X1
Lint percentage (LP)	Ghi_A07G01546	INS	2629	Sulfate transporter, putative
Fiber maturity (MAT)	Ghi_A12G00981	DEL	2623	PREDICTED: uncharacterized protein LOC105762762 isoform X1
Fiber elongation (E)	Ghi_A05G18766	INS	2617	PREDICTED: uncharacterized protein LOC105803470 isoform X3
Fiber strength (FS), spinning consistency index (SCI)	Ghi_A07G11466	DEL	2606	hypothetical protein F383_19515
Lint index (LI)	Ghi_A03G11356	DEL	2594	PREDICTED: copper transport protein ATX1-like
micronaire (M), Fiber maturity (MAT)	Ghi_A09G00706	DEL	2588	PREDICTED: indole-3-acetic acid-induced protein ARG7-like
spinning consistency index (SCI)	Ghi_A07G12801	DEL	2587	PREDICTED: myosin-binding protein 1-like
Lint index (LI), Lint percentage (LP), Fiber maturity (MAT)	Ghi_A08G06236	INS	2575	PREDICTED: homeobox-leucine zipper protein ATHB-12-like
Fiber strength (FS)	Ghi_A05G18646	DEL	2569	PREDICTED: putative zinc finger protein At1g68190 isoform X1
Fiber length (FL)	Ghi_A01G07661	DEL	2567	Purple acid phosphatase 3 -like protein
Lint percentage (LP)	Ghi_A12G03626	DEL	2565	PREDICTED: UDP-glycosyltransferase 72E1-like
Lint index (LI)	Ghi_A08G13166	INS	2564	putative aldo-keto reductase 1
Fiber maturity (MAT)	Ghi_A11G10136	DEL	2549	PREDICTED: uncharacterized protein LOC105803782
Fiber length (FL)	Ghi_A04G06886	DEL	2533	PREDICTED: ocs element-binding factor 1-like
Fiber strength (FS), Fiber weight per boll (FWPB), Lint percentage (LP), Fiber maturity (MAT)	Ghi_A08G06466	INS	2532	PREDICTED: hevamine-A-like
Fiber elongation (E), Fiber maturity (MAT)	Ghi_A12G00411	DEL	2531	SOSS complex subunit B
Fiber maturity (MAT)	Ghi_A07G00651	DEL	2521	PREDICTED: putative transcription factor bHLH041 isoform X4
spinning consistency index (SCI)	Ghi_A07G11486	INS	2512	hypothetical protein B456_008G173700
Lint index (LI)	Ghi_A03G02156	INS	2484	Protein disulfide isomerase-like 1-4
Fiber maturity (MAT)	Ghi_A11G00131	INS	2464	PREDICTED: probable cyclic nucleotide-gated ion channel 20, chloroplastic isoform X1
Fiber quality	Ghi_A13G12561	INS	2462	Methylthioribose-1-phosphate isomerase
Fiber quality	Ghi_A13G12556	DEL	2434	PREDICTED: ethylene-responsive transcription factor ERF017-like
spinning consistency index (SCI)	Ghi_A07G12816	DEL	2428	PREDICTED: cytochrome P450 94A1-like
Lint index (LI), Lint percentage (LP)	Ghi_A08G05926	INS	2419	PREDICTED: uncharacterized protein LOC105791090
Lint index (LI)	Ghi_A13G10616	DEL	2409	PREDICTED: feruloyl CoA ortho-hydroxylase 1-like
Fiber strength (FS)	Ghi_A02G07631	INS	2406	putative glucan 1,3-beta-glucosidase a
Fiber length uniformity (LU)	Ghi_A04G04431	DEL	2374	Caffeic acid 3-O-methyltransferase
Fiber maturity (MAT)	Ghi_A08G11266	DEL	2370	PREDICTED: pathogenesis-related protein 1B-like
Fiber maturity (MAT)	Ghi_A08G12766	INS	2370	Glucose-1-phosphate adenylyltransferase
Fiber maturity (MAT)	Ghi_A07G04496	INS	2367	Transmembrane protein
Fiber weight per boll (FWPB), Lint index (LI), Lint percentage (LP)	Ghi_A12G00426	DEL	2346	CUGBP Elav-like family member 5
Fiber maturity (MAT)	Ghi_A12G00346	DEL	2340	hypothetical protein F383_07346
spinning consistency index (SCI)	Ghi_A06G00921	INS	2326	WD repeat-containing 18
Lint index (LI)	Ghi_A07G02756	INS	2313	hypothetical protein F383_19498
Lint yield	Ghi_A02G08506	INS	2310	PREDICTED: putative U-box domain-containing protein 50
Lint index (LI)	Ghi_A09G01076	DEL	2291	homeobox protein
Lint index (LI)	Ghi_A08G13136	INS	2264	PREDICTED: probable ribose-5-phosphate isomerase 3, chloroplastic
Lint percentage (LP)	Ghi_A08G06386	INS	2208	PREDICTED: transmembrane ascorbate ferrireductase 1-like
Fiber strength (FS)	Ghi_A09G05501	INS	2196	PREDICTED: aspartic proteinase-like protein 2
Lint percentage (LP)	Ghi_A08G05261	DEL	2184	PREDICTED: uncharacterized protein LOC105791056
Fiber elongation (E), Fiber length uniformity (LU), spinning consistency index (SCI) ,	Ghi_A12G05601	DEL	2176	Glycerol-3-phosphate acyltransferase 1 -like protein
micronaire (M)	Ghi_A09G10211	INS	2168	Cysteine and histidine-rich domain-containing RAR1 -like protein
Fiber elongation (E)	Ghi_A09G08391	DEL	2164	PREDICTED: uncharacterized protein LOC105799648 isoform X2
Fiber quality	Ghi_A13G12451	DEL	2160	Magnesium transporter NIPA4
Fiber elongation (E)	Ghi_A11G09956	DEL	2156	PREDICTED: uncharacterized protein LOC105803746
micronaire (M)	Ghi_A13G10146	INS	2154	PREDICTED: basic leucine zipper 34-like
Fiber maturity (MAT)	Ghi_A13G05341	DEL	2153	putative C3orf32
Lint percentage (LP)	Ghi_A13G14756	DEL	2152	PREDICTED: protein LIGHT-DEPENDENT SHORT HYPOCOTYLS 6-like
Fiber maturity (MAT)	Ghi_A12G00981	INS	2151	PREDICTED: uncharacterized protein LOC105762762 isoform X1
Lint percentage (LP)	Ghi_A09G04231	INS	2091	PREDICTED: putative pentatricopeptide repeat-containing protein At3g16890, mitochondrial
Fiber maturity (MAT)	Ghi_A08G02381	DEL	2087	PREDICTED: xyloglucan 6-xylosyltransferase 2
Fiber length (FL), micronaire (M), Fiber weight per boll (FWPB), Lint index (LI), Lint percentage (LP), Fiber maturity (MAT)	Ghi_A07G00441	INS	2070	Pentatricopeptide repeat-containing, chloroplastic -like protein
Fiber length uniformity (LU)	Ghi_A03G01321	DEL	2064	hypothetical protein F383_06129
Lint percentage (LP)	Ghi_A06G03656	DEL	2064	hypothetical protein F383_10561
Lint index (LI), Fiber maturity (MAT)	Ghi_A08G12466	INS	2042	PREDICTED: protein NUCLEAR FUSION DEFECTIVE 4-like
Lint percentage (LP)	Ghi_A08G05421	DEL	2037	CCR4-NOT transcription complex subunit 10-B
Fiber elongation (E), Fiber length (FL), Fiber strength (FS), Fiber maturity (MAT)	Ghi_A03G10511	INS	2016	hypothetical protein F383_08773
Fiber elongation (E), micronaire (M), Fiber maturity (MAT)	Ghi_A04G00446	INS	2012	PREDICTED: putative lipid-transfer protein DIR1
Fiber elongation (E), Fiber maturity (MAT)	Ghi_A04G00416	INS	2004	PREDICTED: probable aquaporin SIP2-1
Fiber elongation (E)	Ghi_A01G02926	INS	1990	ABC transporter D family member 2, chloroplastic
Fiber length (FL), Fiber length uniformity (LU), spinning consistency index (SCI)	Ghi_A12G14296	DEL	1983	Protein translocase subunit SecA
Fiber elongation (E), Fiber maturity (MAT)	Ghi_A12G00401	DEL	1976	Uncharacterized protein F383_27027
Lint percentage (LP)	Ghi_A09G04261	INS	1974	Dihydrolipoyl dehydrogenase
Fiber maturity (MAT)	Ghi_A05G08911	DEL	1972	dna repair rada
Fiber elongation (E)	Ghi_A06G07556	INS	1972	PREDICTED: transcription factor bHLH103-like
Lint percentage (LP)	Ghi_A13G00781	DEL	1942	Man(3)GlcNAc(2)-PP-Dol alpha-1,2-mannosyltransferase -like protein
Lint index (LI), Fiber maturity (MAT)	Ghi_A05G14611	DEL	1938	PREDICTED: laccase-15-like isoform X1
Fiber maturity (MAT)	Ghi_A11G01931	INS	1928	AT-rich interactive domain-containing 2 -like protein
Fiber length (FL)	Ghi_A10G14161	DEL	1925	PREDICTED: uncharacterized acetyltransferase At3g50280-like
Fiber length (FL)	Ghi_A04G06846	DEL	1914	Ubiquitin fusion degradation 1
micronaire (M), Fiber maturity (MAT)	Ghi_A09G00701	DEL	1898	PREDICTED: KH domain-containing protein At4g18375-like isoform X10
Fiber elongation (E), micronaire (M), Fiber maturity (MAT)	Ghi_A04G00456	INS	1880	DNA topoisomerase 1 -like protein
Fiber strength (FS)	Ghi_A05G01271	DEL	1876	PREDICTED: scarecrow-like protein 33
Fiber length (FL)	Ghi_A10G14126	DEL	1863	PREDICTED: TMV resistance protein N-like
Fiber maturity (MAT)	Ghi_A13G05326	INS	1846	hypothetical protein B456_001G164200
Fiber maturity (MAT)	Ghi_A08G11261	INS	1841	PREDICTED: uncharacterized protein LOC105792172
micronaire (M)	Ghi_A11G15736	DEL	1836	Histidine-containing phosphotransfer 5 -like protein
Fiber quality	Ghi_A13G12546	DEL	1830	PREDICTED: uncharacterized protein LOC105784543
Fiber length uniformity (LU)	Ghi_A06G00521	DEL	1790	PREDICTED: J domain-containing protein required for chloroplast accumulation response 1-like isoform X5
Fiber length uniformity (LU)	Ghi_A03G01321	DEL	1785	hypothetical protein F383_06129
Fiber length (FL)	Ghi_A10G14321	INS	1782	PREDICTED: phosphoinositide phospholipase C 2-like
Fiber weight per boll (FWPB), Lint index (LI), Lint percentage (LP)	Ghi_A03G11436	DEL	1762	PREDICTED: serine/arginine-rich splicing factor SC35-like
Fiber elongation (E)	Ghi_A03G10731	INS	1754	PREDICTED: myb-related protein Myb4-like
Fiber length (FL)	Ghi_A10G14176	DEL	1753	Eukaryotic translation initiation factor 3 subunit F -like protein
spinning consistency index (SCI)	Ghi_A11G09566	INS	1747	PREDICTED: DNA-directed RNA polymerase II subunit 1 isoform X1
Fiber strength (FS)	Ghi_A05G02816	DEL	1745	Diacylglycerol kinase gamma
Lint percentage (LP)	Ghi_A08G05021	DEL	1738	PREDICTED: carbon catabolite repressor protein 4 homolog 6 isoform X2
Lint percentage (LP)	Ghi_A08G05201	DEL	1725	ADP-ribosylation factor 1
Fiber length (FL)	Ghi_A04G06856	INS	1705	hypothetical protein B456_012G154400
Fiber length uniformity (LU)	Ghi_A11G18706	INS	1696	Hydroxymethylglutaryl-CoA lyase, mitochondrial -like protein
Fiber weight per boll (FWPB)	Ghi_A02G01581	INS	1673	Serine/threonine-protein kinase ULK4
Fiber length uniformity (LU)	Ghi_A07G10501	INS	1666	PREDICTED: putative nuclear matrix constituent protein 1-like protein
Fiber length (FL)	Ghi_A10G14186	DEL	1648	PIP protein
Fiber length (FL)	Ghi_A10G14121	INS	1640	PREDICTED: TMV resistance protein N-like
Lint index (LI)	Ghi_A13G10591	INS	1628	PREDICTED: cytochrome P450 71D9-like
Fiber length (FL), micronaire (M), Fiber weight per boll (FWPB), Lint index (LI), Lint percentage (LP), Fiber maturity (MAT)	Ghi_A07G00441	INS	1624	Pentatricopeptide repeat-containing, chloroplastic -like protein
Fiber elongation (E)	Ghi_A08G14741	DEL	1623	Auxin-responsive IAA16 -like protein
Fiber weight per boll (FWPB)	Ghi_A13G02246	DEL	1623	PREDICTED: zinc finger protein ZAT10
Fiber quality	Ghi_A13G12451	DEL	1610	Magnesium transporter NIPA4
Fiber maturity (MAT)	Ghi_A08G02381	DEL	1599	PREDICTED: xyloglucan 6-xylosyltransferase 2
Lint index (LI)	Ghi_A05G00821	DEL	1593	hypothetical protein B456_009G089100
Fiber maturity (MAT)	Ghi_A13G14421	DEL	1591	Methyl-CpG-binding domain-containing 6 -like protein
Fiber maturity (MAT)	Ghi_A11G10146	DEL	1583	Mannan endo-1,4-beta-mannosidase 7 -like protein
Fiber maturity (MAT)	Ghi_A08G02386	DEL	1577	Putative glycosyltransferase 2 -like protein
Fiber maturity (MAT)	Ghi_A12G03261	INS	1576	gibberellin 20-oxidase 1
Fiber length (FL), Fiber length uniformity (LU)	Ghi_A06G00561	INS	1569	PREDICTED: elongation of fatty acids protein 3-like
Fiber strength (FS)	Ghi_A08G11851	INS	1566	PREDICTED: LOB domain-containing protein 29-like
Fiber maturity (MAT)	Ghi_A07G00901	DEL	1563	Auxin-induced 15A
Fiber elongation (E)	Ghi_A07G12031	INS	1559	PREDICTED: transcription factor IBH1-like
Fiber elongation (E)	Ghi_A08G14731	DEL	1558	PREDICTED: probable inactive receptor kinase At2g26730
Fiber elongation (E)	Ghi_A12G10586	INS	1545	Glycine-rich RNA-binding protein
Fiber length (FL)	Ghi_A10G14061	DEL	1543	hypothetical protein F383_10336
Fiber length (FL), micronaire (M), Fiber weight per boll (FWPB), Lint index (LI), Lint percentage (LP), Fiber maturity (MAT)	Ghi_A07G00441	DEL	1541	Pentatricopeptide repeat-containing, chloroplastic -like protein
Fiber maturity (MAT)	Ghi_A07G00576	INS	1533	PREDICTED: 1-aminocyclopropane-1-carboxylate oxidase 1
Lint percentage (LP)	Ghi_A13G14726	DEL	1531	putative phytol kinase 3, chloroplastic
Fiber maturity (MAT)	Ghi_A06G10321	INS	1502	PREDICTED: peptide-N4-(N-acetyl-beta-glucosaminyl)asparagine amidase A
Fiber maturity (MAT)	Ghi_A11G01921	DEL	1492	PREDICTED: 40S ribosomal protein S2-2-like
Fiber maturity (MAT)	Ghi_A13G10806	DEL	1483	hypothetical protein B456_013G199500
Fiber strength (FS)	Ghi_A01G01681	DEL	1462	Protein SIP5
Fiber elongation (E)	Ghi_A10G05486	INS	1458	PREDICTED: protein RALF-like 34 isoform X2
Fiber quality	Ghi_A13G12546	INS	1458	PREDICTED: uncharacterized protein LOC105784543
Fiber length uniformity (LU)	Ghi_A06G00511	INS	1449	Zinc finger MAGPIE -like protein
Lint percentage (LP)	Ghi_A08G06296	DEL	1443	Homeobox-leucine zipper ANTHOCYANINLESS 2 -like protein
Fiber strength (FS)	Ghi_A12G10381	INS	1436	Dedicator of cytokinesis 6
Fiber maturity (MAT)	Ghi_A08G12796	DEL	1433	hypothetical protein B456_004G238100
Fiber length (FL)	Ghi_A04G06856	DEL	1403	hypothetical protein B456_012G154400
Fiber length (FL)	Ghi_A10G14351	DEL	1349	Serine/threonine-protein kinase ppk15
Fiber elongation (E)	Ghi_A03G10721	INS	1325	PREDICTED: putative cyclin-D6-1 isoform X2
micronaire (M), Fiber maturity (MAT)	Ghi_A05G00391	INS	1305	PREDICTED: xyloglucan endotransglucosylase/hydrolase protein 9-like isoform X2
Lint index (LI)	Ghi_A08G13171	DEL	1300	GDP-mannose 3,5-epimerase 1
Fiber elongation (E)	Ghi_A04G01566	DEL	1299	hypothetical protein B456_009G389600
Fiber maturity (MAT)	Ghi_A06G02291	DEL	1282	PREDICTED: putative glutathione-specific gamma-glutamylcyclotransferase 2 isoform X1
Lint index (LI)	Ghi_A03G02156	DEL	1281	Protein disulfide isomerase-like 1-4
Fiber maturity (MAT)	Ghi_A12G00341	DEL	1281	PREDICTED: uncharacterized protein LOC105762623
Lint percentage (LP)	Ghi_A08G06356	INS	1276	Uncharacterized protein TCM_015150, partial
Lint percentage (LP)	Ghi_A02G06996	DEL	1271	Melatonin-related receptor
Fiber elongation (E), Fiber length (FL), spinning consistency index (SCI)	Ghi_A08G09821	DEL	1263	hypothetical protein B456_004G181100, partial
Fiber length uniformity (LU)	Ghi_A10G00886	DEL	1261	PREDICTED: subtilisin-like protease SBT2.5 isoform X1
Fiber maturity (MAT)	Ghi_A12G02066	DEL	1257	PREDICTED: putative ER lumen protein-retaining receptor C28H8.4
Fiber length (FL)	Ghi_A07G03941	DEL	1255	Diacylglycerol kinase 1 -like protein
Fiber weight per boll (FWPB), Lint index (LI), Lint percentage (LP)	Ghi_A12G05796	INS	1241	PREDICTED: putative glucose-6-phosphate 1-epimerase
Fiber strength (FS)	Ghi_A05G02796	DEL	1238	hypothetical protein B456_009G006800
Lint index (LI)	Ghi_A03G02136	DEL	1235	60S ribosomal L12-3 -like protein
Fiber elongation (E), Fiber length (FL), Fiber strength (FS), spinning consistency index (SCI)	Ghi_A08G09896	DEL	1227	SRO04
Fiber weight per boll (FWPB), Lint index (LI)	Ghi_A09G13316	DEL	1222	hypothetical protein F383_03323
Fiber weight per boll (FWPB)	Ghi_A02G01536	DEL	1210	Kinetochore Spc24
Fiber quality	Ghi_A13G12571	DEL	1205	PREDICTED: protein STRICTOSIDINE SYNTHASE-LIKE 4-like isoform X2
micronaire (M)	Ghi_A09G10216	DEL	1200	Mitochondrial metalloendopeptidase OMA1
Fiber elongation (E)	Ghi_A12G00471	INS	1181	PREDICTED: OTU domain-containing protein 6B
Fiber length (FL)	Ghi_A10G14326	DEL	1176	PREDICTED: putative serine/threonine-protein kinase-like protein CCR3
Fiber quality	Ghi_A13G12471	DEL	1170	PREDICTED: copper transporter 5.1-like
Fiber length (FL), spinning consistency index (SCI)	Ghi_A02G02486	INS	1160	MLO-like protein 1
Fiber quality	Ghi_A13G12291	INS	1156	Pre-mRNA 3&apos;-end-processing factor FIP1
Fiber elongation (E)	Ghi_A01G07151	DEL	1150	Serine/threonine-protein kinase CTR1
micronaire (M), Lint index (LI), Fiber maturity (MAT)	Ghi_A07G01166	DEL	1147	PREDICTED: uncharacterized protein LOC105803137
Fiber weight per boll (FWPB), Lint percentage (LP)	Ghi_A02G07866	DEL	1145	PREDICTED: nuclear transcription factor Y subunit B-3-like
Fiber weight per boll (FWPB), Lint percentage (LP)	Ghi_A03G11451	DEL	1134	Alternative oxidase, mitochondrial
Fiber length (FL)	Ghi_A03G05571	INS	1126	putative C9E9.04
Fiber quality	Ghi_A13G12311	DEL	1126	Ribosomal protein L39 family protein
Fiber elongation (E)	Ghi_A13G10926	INS	1123	putative glucuronosyltransferase GUT1
Fiber length uniformity (LU)	Ghi_A09G07206	DEL	1121	PREDICTED: uncharacterized protein LOC105799463
Lint index (LI)	Ghi_A07G02781	DEL	1119	Cysteine--tRNA ligase
Fiber maturity (MAT)	Ghi_A08G02371	DEL	1111	PREDICTED: uncharacterized protein OsI_027940-like
Fiber length uniformity (LU)	Ghi_A11G08616	INS	1109	hypothetical protein F383_28246
Lint percentage (LP)	Ghi_A12G07176	DEL	1109	hypothetical protein B456_008G127800
Fiber strength (FS)	Ghi_A04G06676	INS	1101	PREDICTED: peroxidase 10
Fiber maturity (MAT)	Ghi_A12G11541	INS	1092	Mitochondrial import inner membrane translocase subunit tim-16
Fiber elongation (E), Fiber maturity (MAT)	Ghi_A12G00406	DEL	1074	gibberellic acid receptor
Fiber maturity (MAT)	Ghi_A07G00911	DEL	1059	PREDICTED: phosphoinositide phosphatase SAC3
Fiber elongation (E), Fiber strength (FS), Fiber maturity (MAT)	Ghi_A03G10531	DEL	1042	PREDICTED: uncharacterized protein LOC105794881
Fiber length (FL), Fiber strength (FS), spinning consistency index (SCI)	Ghi_A07G02686	INS	1028	Succinate dehydrogenase assembly factor 2, mitochondrial
Fiber length uniformity (LU)	Ghi_A11G18701	DEL	1028	PIN-formed protein 1c
Lint percentage (LP)	Ghi_A08G06386	INS	1026	PREDICTED: transmembrane ascorbate ferrireductase 1-like
Fiber maturity (MAT)	Ghi_A07G00896	INS	1020	PREDICTED: respiratory burst oxidase homolog protein E
Fiber maturity (MAT)	Ghi_A11G00051	DEL	1019	PREDICTED: pantothenate kinase 2-like isoform X1
Fiber maturity (MAT)	Ghi_A03G10776	DEL	1008	Zinc finger CONSTANS-LIKE 2 -like protein
Fiber length uniformity (LU)	Ghi_A06G00536	DEL	1007	PREDICTED: methyltransferase-like protein 2
Fiber maturity (MAT)	Ghi_A07G03026	INS	1004	PREDICTED: subtilisin-like protease SBT1.6
Fiber weight per boll (FWPB)	Ghi_A02G01241	DEL	1000	Chromatin modification-related MEAF6
Fiber length (FL)	Ghi_A10G14261	INS	987	PREDICTED: uncharacterized protein LOC105776402
Fiber elongation (E), Fiber weight per boll (FWPB), Lint index (LI), Lint percentage (LP)	Ghi_A12G00446	INS	983	PREDICTED: protease Do-like 2, chloroplastic
Fiber weight per boll (FWPB)	Ghi_A05G15146	DEL	977	PREDICTED: galactose oxidase
Lint percentage (LP)	Ghi_A01G02251	DEL	972	PREDICTED: rab3 GTPase-activating protein non-catalytic subunit isoform X2
Fiber maturity (MAT)	Ghi_A07G00906	INS	969	PREDICTED: uncharacterized protein LOC105797649
Lint percentage (LP)	Ghi_A07G01526	INS	966	Two-component response regulator ARR12 -like protein
Fiber length uniformity (LU)	Ghi_A09G07226	DEL	958	PREDICTED: UDP-N-acetylglucosamine--dolichyl-phosphate N-acetylglucosaminephosphotransferase-like
Fiber elongation (FE), Fiber length (FL), Fiber strength (FS), Fiber uniformity (FU)	Ghi_A13G12431	DEL	957	PREDICTED: beta-fructofuranosidase, insoluble isoenzyme CWINV6-like
Fiber weight per boll (FWPB), Lint index (LI), Lint percentage (LP)	Ghi_A10G12876	DEL	949	Phenylalanine ammonia-lyase
Lint index (LI)	Ghi_A03G11381	DEL	940	Chlorophyll a-b binding CP24 10A, chloroplastic
Fiber quality	Ghi_A13G12291	DEL	939	Pre-mRNA 3&apos;-end-processing factor FIP1
micronaire (M), Fiber maturity (MAT)	Ghi_A08G14256	DEL	936	PREDICTED: NAC domain-containing protein 86-like
Fiber weight per boll (FWPB)	Ghi_A13G02256	INS	929	Vacuolar-sorting receptor 3 -like protein
Fiber length (FL), micronaire (M), Fiber weight per boll (FWPB), Lint index (LI), Lint percentage (LP), Fiber maturity (MAT)	Ghi_A07G00451	DEL	924	PREDICTED: lachrymatory-factor synthase-like
Lint percentage (LP)	Ghi_A03G13596	DEL	912	Eukaryotic translation initiation factor 3 subunit B
spinning consistency index (SCI)	Ghi_A07G12821	DEL	892	PREDICTED: cytochrome P450 94A1-like
Fiber weight per boll (FWPB), Lint index (LI)	Ghi_A04G06556	INS	890	Ribosomal protein S14p/S29e family protein
Fiber elongation (FE)	Ghi_A09G10791	DEL	889	F-box SKIP8 -like protein
Fiber elongation (E)	Ghi_A13G10931	INS	880	LOF-like transcription factor LOF2
Fiber length (FL)	Ghi_A10G14191	INS	870	putative aquaporin PIP-type 7a
Fiber weight per boll (FWPB), Lint index (LI)	Ghi_A01G00411	DEL	860	PREDICTED: transcription factor MYB44-like isoform X2
Lint percentage (LP)	Ghi_A01G02246	DEL	853	Bifunctional polynucleotide phosphatase/kinase
Lint percentage (LP)	Ghi_A08G05041	DEL	849	PREDICTED: uncharacterized protein LOC105791068 isoform X1
Lint percentage (LP)	Ghi_A12G05846	DEL	837	hypothetical protein B456_004G135100
micronaire (M)	Ghi_A09G10216	DEL	823	Mitochondrial metalloendopeptidase OMA1
Fiber elongation (E)	Ghi_A13G10926	DEL	812	putative glucuronosyltransferase GUT1
Fiber strength (FS)	Ghi_A02G03251	DEL	805	Esterase
Fiber maturity (MAT)	Ghi_A05G08906	DEL	786	PREDICTED: 2-oxoglutarate-dependent dioxygenase AOP2-like isoform X2
Fiber maturity (MAT)	Ghi_A11G00116	DEL	784	PREDICTED: regulatory-associated protein of TOR 1-like isoform X5
Fiber elongation (E)	Ghi_A11G14176	DEL	784	Cellulose synthase-like protein E6
Lint percentage (LP)	Ghi_A08G04816	DEL	782	PREDICTED: peroxidase 16-like
Fiber strength (FS)	Ghi_A12G10416	DEL	781	PREDICTED: uncharacterized protein LOC105764612 isoform X1
Fiber maturity (MAT)	Ghi_A06G02291	DEL	780	PREDICTED: putative glutathione-specific gamma-glutamylcyclotransferase 2 isoform X1
Fiber maturity (MAT)	Ghi_A06G02421	DEL	774	PREDICTED: E3 ubiquitin ligase BIG BROTHER-related-like
Fiber length (FL), Fiber length uniformity (LU)	Ghi_A06G00561	DEL	769	PREDICTED: elongation of fatty acids protein 3-like
Fiber strength (FS), Fiber maturity (MAT)	Ghi_A07G02996	INS	767	PREDICTED: argininosuccinate synthase, chloroplastic isoform X2
Lint percentage (LP)	Ghi_A13G14781	INS	765	Mitoferrin
Fiber length (FL), micronaire (M), Fiber weight per boll (FWPB), Lint percentage (LP), Fiber maturity (MAT)	Ghi_A07G00521	DEL	762	PREDICTED: transcription factor RAX3-like
Fiber strength (FS)	Ghi_A05G02551	INS	754	bkdB
Fiber strength (FS)	Ghi_A11G08026	DEL	727	PREDICTED: uncharacterized protein LOC105803333
micronaire (M)	Ghi_A07G08531	INS	692	hypothetical protein F383_19583
Lint percentage (LP)	Ghi_A10G13426	DEL	683	PREDICTED: zinc finger protein GIS2-like isoform X1
Fiber strength (FS)	Ghi_A04G01371	INS	674	PREDICTED: uncharacterized protein LOC105768326
Lint index (LI)	Ghi_A05G00596	INS	671	Bile acid-inducible operon CD
Fiber maturity (MAT)	Ghi_A12G00931	INS	663	Nogo-B receptor
Fiber quality	Ghi_A13G12316	DEL	659	hypothetical protein B456_013G217900
Fiber weight per boll (FWPB)	Ghi_A13G02251	DEL	648	Bub3
Fiber maturity (MAT)	Ghi_A07G00611	INS	640	PREDICTED: probable polyamine oxidase 5
Lint index (LI), Fiber maturity (MAT)	Ghi_A08G12266	DEL	638	PREDICTED: L-ascorbate oxidase-like
Fiber elongation (E), Fiber length (FL), Fiber strength (FS), spinning consistency index (SCI)	Ghi_A08G09896	DEL	636	SRO04
Fiber length (FL)	Ghi_A04G06876	INS	622	Late embryogenesis abundant
Fiber elongation (E)	Ghi_A04G01566	DEL	620	hypothetical protein B456_009G389600
Fiber maturity (MAT)	Ghi_A08G02371	INS	620	PREDICTED: uncharacterized protein OsI_027940-like
Fiber elongation (E)	Ghi_A07G00086	DEL	619	class III peroxidase
Fiber strength (FS)	Ghi_A01G01686	DEL	618	Interactor of constitutive active ROPs 4 -like protein
Fiber length uniformity (LU)	Ghi_A11G18691	DEL	612	Dual specificity phosphatase 12
Fiber elongation (E)	Ghi_A03G08576	INS	598	PREDICTED: uncharacterized protein LOC105794500 isoform X1
Lint index (LI)	Ghi_A05G00551	DEL	597	PREDICTED: uncharacterized protein LOC105770527
micronaire (M), Fiber maturity (MAT)	Ghi_A07G00481	INS	590	Protein IQ-DOMAIN 31 -like protein
micronaire (M)	Ghi_A08G12206	DEL	564	Spermine synthase -like protein
Fiber quality	Ghi_A13G12421	INS	562	PREDICTED: ATP-dependent zinc metalloprotease FTSH 4, mitochondrial-like isoform X1
Fiber elongation (E)	Ghi_A08G09891	INS	558	PREDICTED: uncharacterized protein At1g32220, chloroplastic
Fiber maturity (MAT)	Ghi_A07G00581	DEL	553	hypothetical protein B456_001G011200
Fiber elongation (E)	Ghi_A02G02531	DEL	551	Sucrose transport SUC2 -like protein
Fiber length (FL)	Ghi_A10G14031	INS	543	Syntaxin-81 -like protein
Fiber length uniformity (LU)	Ghi_A03G01336	DEL	534	Ubiquitin-conjugating enzyme E2 5 -like protein
Fiber maturity (MAT)	Ghi_A05G22516	INS	527	ABC transporter B family member 25
Fiber elongation (E)	Ghi_A04G01576	INS	523	Metallothionein-like protein type 3
Fiber length (FL), micronaire (M), Fiber weight per boll (FWPB), Lint index (LI), Lint percentage (LP), Fiber maturity (MAT)	Ghi_A07G00456	DEL	519	PREDICTED: uncharacterized protein LOC105789326
Fiber elongation (E)	Ghi_A01G07151	INS	515	Serine/threonine-protein kinase CTR1
Lint percentage (LP)	Ghi_A02G07001	INS	515	PREDICTED: transcription repressor OFP14-like
Fiber maturity (MAT)	Ghi_A13G14496	INS	515	PREDICTED: zinc finger protein ZAT12-like
Fiber length (FL)	Ghi_A10G14051	DEL	507	PREDICTED: glucan endo-1,3-beta-glucosidase 12
Fiber length (FL)	Ghi_A10G14276	INS	506	PREDICTED: F-box protein At3g56470-like
Fiber weight per boll (FWPB), Lint index (LI), Lint percentage (LP)	Ghi_A03G11411	DEL	484	PREDICTED: peroxidase N1-like
Fiber strength (FS)	Ghi_A09G00821	DEL	478	PREDICTED: vacuolar amino acid transporter 1-like
micronaire (M)	Ghi_A02G01291	INS	471	Kinesin-1 -like protein
Fiber strength (FS)	Ghi_A12G07491	INS	469	PREDICTED: protein S-acyltransferase 18 isoform X1
Fiber elongation (E), Fiber maturity (MAT)	Ghi_A04G00401	INS	468	hypothetical protein F383_11620
Lint percentage (LP)	Ghi_A11G00801	DEL	459	Phosphopantothenate--cysteine ligase 1 -like protein
Fiber weight per boll (FWPB), Lint index (LI), spinning consistency index (SCI), Fiber maturity (MAT)	Ghi_A08G12631	DEL	446	PREDICTED: root phototropism protein 2
micronaire (M)	Ghi_A09G00726	INS	438	hypothetical protein F383_36395
micronaire (M), Fiber maturity (MAT)	Ghi_A05G00391	DEL	436	PREDICTED: xyloglucan endotransglucosylase/hydrolase protein 9-like isoform X2
Lint index (LI)	Ghi_A05G00546	INS	435	hypothetical protein B456_009G083300
Fiber maturity (MAT)	Ghi_A13G14451	INS	434	Ubiquitin-conjugating enzyme E2 7 -like protein
Fiber length (FL), micronaire (M), Fiber weight per boll (FWPB), Lint index (LI), Lint percentage (LP), Fiber maturity (MAT)	Ghi_A07G00441	INS	431	Pentatricopeptide repeat-containing, chloroplastic -like protein
Lint index (LI), Lint percentage (LP)	Ghi_A06G12806	DEL	429	Thymidine kinase
Fiber strength (FS)	Ghi_A11G08031	DEL	427	PREDICTED: asparagine--tRNA ligase, cytoplasmic 2
Fiber weight per boll (FWPB), Lint index (LI), Lint percentage (LP)	Ghi_A11G00776	DEL	426	hypothetical protein B456_007G014500
Lint percentage (LP)	Ghi_A13G13486	INS	420	Transcription factor bHLH35 -like protein
Fiber length (FL)	Ghi_A10G14066	DEL	417	PREDICTED: uncharacterized protein LOC105775722
spinning consistency index (SCI)	Ghi_A13G11386	INS	417	hypothetical protein B456_013G186900
Fiber maturity (MAT)	Ghi_A09G01001	INS	412	hypothetical protein B456_006G020000
Fiber elongation (E), spinning consistency index (SCI)	Ghi_A02G02546	DEL	406	PREDICTED: G-type lectin S-receptor-like serine/threonine-protein kinase At1g34300
Fiber weight per boll (FWPB), Lint percentage (LP)	Ghi_A03G11461	INS	404	Tobamovirus multiplication 1 isoform 1
Fiber maturity (MAT)	Ghi_A12G02046	INS	403	PREDICTED: uncharacterized protein LOC105762912
Fiber maturity (MAT)	Ghi_A06G10321	INS	383	PREDICTED: peptide-N4-(N-acetyl-beta-glucosaminyl)asparagine amidase A
Lint index (LI), Lint percentage (LP)	Ghi_A01G05406	DEL	379	BRCA1-A complex subunit BRE
Fiber length (FL)	Ghi_A04G06846	INS	379	Ubiquitin fusion degradation 1
Lint percentage (LP)	Ghi_A08G05816	INS	377	tRNA dimethylallyltransferase
Fiber maturity (MAT)	Ghi_A10G01756	DEL	374	PREDICTED: kelch-like protein 17
Lint percentage (LP)	Ghi_A07G01541	DEL	366	PREDICTED: molybdate transporter 1-like
Fiber length (FL)	Ghi_A10G14186	DEL	364	PIP protein
Fiber elongation (E)	Ghi_A04G01596	DEL	357	putative G-protein coupled receptor
Fiber length uniformity (LU)	Ghi_A11G18686	DEL	341	hypothetical protein F383_00101
Fiber length (FL)	Ghi_A10G14261	DEL	336	PREDICTED: uncharacterized protein LOC105776402
Fiber length (FL)	Ghi_A04G06856	DEL	333	hypothetical protein B456_012G154400
Fiber quality	Ghi_A13G12581	DEL	319	PREDICTED: cation/calcium exchanger 4-like
Fiber quality	Ghi_A13G12696	INS	318	hypothetical protein B456_013G226300
Fiber length (FL), Fiber length uniformity (LU)	Ghi_A06G00571	DEL	303	PREDICTED: probable galacturonosyltransferase-like 1
micronaire (M)	Ghi_A02G01301	DEL	285	PREDICTED: LOW QUALITY PROTEIN: uncharacterized protein LOC105796743
Fiber maturity (MAT)	Ghi_A06G10311	INS	284	Multiple inositol polyphosphate phosphatase 1
Fiber maturity (MAT)	Ghi_A08G02406	DEL	282	Desiccation-related PCC13-62
Lint percentage (LP)	Ghi_A10G00506	INS	281	Acid phosphatase 1
Fiber weight per boll (FWPB), Lint index (LI)	Ghi_A09G13296	DEL	269	PREDICTED: UDP-glycosyltransferase 89C1-like isoform X1
Fiber maturity (MAT)	Ghi_A12G02001	DEL	264	Methyltransferase-like protein 16
Lint percentage (LP)	Ghi_A07G09701	INS	258	E3 ubiquitin-protein ligase CHIP -like protein
Fiber length (FL), Fiber strength (FS)	Ghi_A02G00446	INS	218	Cytochrome P450 protein
Fiber maturity (MAT)	Ghi_A07G00886	INS	218	PREDICTED: 21 kDa protein
Fiber length (FL), micronaire (M), Fiber weight per boll (FWPB), Lint index (LI), Lint percentage (LP), Fiber maturity (MAT)	Ghi_A07G00431	DEL	213	PREDICTED: uncharacterized protein LOC105788860
micronaire (M), Lint index (LI), Fiber maturity (MAT)	Ghi_A08G12246	INS	209	Proline--tRNA ligase
Fiber elongation (E)	Ghi_A09G08056	DEL	204	hypothetical protein F383_02852
Fiber length (FL)	Ghi_A07G09831	DEL	180	PREDICTED: trans-resveratrol di-O-methyltransferase-like
Lint percentage (LP)	Ghi_A08G05221	DEL	161	PREDICTED: uncharacterized protein LOC105790957 isoform X1
spinning consistency index (SCI)	Ghi_A07G11541	DEL	158	hypothetical protein F383_22056
Fiber length (FL)	Ghi_A04G06851	INS	134	Kinesin-related 11
Fiber strength (FS), Lint index (LI), Lint percentage (LP)	Ghi_A08G04941	INS	129	PREDICTED: probable beta-1,3-galactosyltransferase 16
Linet percentage (LP)	Ghi_A12G11336	DEL	127	SUMO-activating enzyme subunit 1B -like protein
Lint percentage (LP)	Ghi_A07G09706	INS	123	PREDICTED: serine/threonine-protein kinase OXI1-like
Fiber weight per boll (FWPB), Lint index (LI), Lint percentage (LP)	Ghi_A10G12871	DEL	116	PREDICTED: RING-H2 finger protein ATL72-like
Fiber length (FL)	Ghi_A01G03496	DEL	110	PREDICTED: UDP-glycosyltransferase 73C6-like
Fiber length (FL)	Ghi_A10G14316	INS	106	PREDICTED: peptidyl-prolyl cis-trans isomerase CYP19-4-like
Fiber maturity (MAT)	Ghi_A06G08971	INS	100	PREDICTED: LOB domain-containing protein 4 isoform X1
Lint index (LI), Lint percentage (LP)	Ghi_A06G12866	DEL	92	hypothetical protein F383_03816
Fiber weight per boll (FWPB)	Ghi_A06G06581	INS	79	PREDICTED: beta-glucosidase 12-like
Lint index (LI), Lint percentage (LP)	Ghi_A06G12801	DEL	79	PREDICTED: cytochrome b561 and DOMON domain-containing protein At5g47530-like
Lint percentage (LP)	Ghi_A07G01556	DEL	79	VAMP-like protein YKT61
Fiber length uniformity (LU)	Ghi_A08G00026	DEL	54	PREDICTED: transmembrane protein 56-B isoform X3
Lint index (LI), Lint percentage (LP)	Ghi_A08G05236	DEL	24	PREDICTED: flavonoid 3-O-glucosyltransferase-like

## Sheet: Supplementary Table 8
Supplementary Table 8 Differentially expressed genes between A2 and At1 in elongating fibers at 15 DPA.
Gene id	A2	At1	Fold change (At1/A2)	log2(Fold change)	P value	Nr annotation
Ghi_A08G14786	0.592006	69.6469	117.646	6.8783	3.05562e-32	PREDICTED: proline-rich receptor-like protein kinase PERK1
Ghi_A12G14851	0.296473	21.6272	72.9483	6.1888	8.57334e-10	Cytosolic beta-glucosidase
Ghi_A05G07196	8.90306	609.351	68.4429	6.09683	2.16395e-75	PREDICTED: 3-ketoacyl-CoA synthase 12
Ghi_A12G10551	0.889418	54.6222	61.4134	5.94048	7.30353e-24	PREDICTED: protein PHYTOCHROME KINASE SUBSTRATE 1-like
Ghi_A09G01866	9.81158	488.185	49.756	5.6368	2.71109e-68	hypothetical protein B456_001G276600
Ghi_A11G18896	0.296473	14.2925	48.2085	5.59121	2.73969e-06	PREDICTED: S-norcoclaurine synthase-like
Ghi_A09G00736	0.895318	33.3478	37.2469	5.21905	1.07336e-12	Expansin-A5 -like protein
Ghi_A05G03431	13.6552	501.845	36.7511	5.19971	3.88471e-181	hypothetical protein F383_05868
Ghi_A11G04121	0.599315	21.984	36.6819	5.197	3.73475e-09	hypothetical protein JCGZ_14653
Ghi_A08G00196	0.299657	10.6352	35.4912	5.14939	0.000136455	PREDICTED: uncharacterized protein LOC105789971
Ghi_A08G12596	17.2319	567.394	32.927	5.0412	3.37961e-197	PREDICTED: uncharacterized protein LOC105792443
Ghi_A13G04281	6.26179	199.038	31.7862	4.99033	3.55863e-75	PREDICTED: myb-related protein Myb4-like
Ghi_A12G00316	0.299657	9.15856	30.5634	4.93374	0.000626143	PREDICTED: basic 7S globulin-like
Ghi_A12G13276	1.18814	36.3003	30.5523	4.93321	2.33893e-14	LIM-domain protein 11
Ghi_A05G05241	73.1208	2189.79	29.9476	4.90437	0	hypothetical protein F383_01906
Ghi_A10G05291	0.299657	8.80127	29.3711	4.87633	0.000909267	hypothetical protein B456_011G109200
Ghi_A06G08381	0.895318	26.03	29.0735	4.86163	2.52956e-10	PREDICTED: CBL-interacting serine/threonine-protein kinase 20
Ghi_A05G21271	7.75418	223.599	28.836	4.8498	3.84333e-82	myb family transcription factor 109
Ghi_A04G05176	4.16879	117.674	28.2274	4.81903	2.78023e-44	Auxin-induced 5NG4
Ghi_A05G04161	24.6975	674.505	27.3107	4.77139	5.66918e-219	GLP3
Ghi_A07G03231	4.45017	120.608	27.1018	4.76032	6.93602e-45	Piriformospora indica-insensitive 2 -like protein
Ghi_A04G05096	2.97381	78.4508	26.3806	4.7214	1.9446e-29	PREDICTED: exocyst complex component EXO70A1-like
Ghi_A12G07471	0.592006	15.3914	25.9987	4.70037	3.9719e-06	WRKY transcription factor 79
Ghi_A02G01316	1.49829	38.8523	25.9312	4.69661	7.50791e-15	PREDICTED: vegetative cell wall protein gp1-like
Ghi_A01G04751	17.2653	445.363	25.7953	4.68904	1.62185e-150	PREDICTED: uncharacterized protein LOC105783042
Ghi_A05G22176	2.68324	68.1865	25.412	4.66744	1.746e-25	PREDICTED: zinc-finger homeodomain protein 4-like
Ghi_A13G10921	11.8787	292.519	24.6254	4.62207	2.00758e-68	Myb-related protein
Ghi_A01G05501	197.423	4828.56	24.458	4.61223	0	PREDICTED: galactose oxidase-like
Ghi_A06G03706	3.27984	79.9235	24.3681	4.60692	1.98026e-29	PREDICTED: leucine-rich repeat extensin-like protein 4
Ghi_A12G09411	0.592945	14.3004	24.1176	4.59201	1.22618e-05	PREDICTED: G-type lectin S-receptor-like serine/threonine-protein kinase At1g34300
Ghi_A12G09416	3.57584	85.416	23.887	4.57815	6.05367e-25	PREDICTED: G-type lectin S-receptor-like serine/threonine-protein kinase At1g34300
Ghi_A04G04551	2.67227	62.6807	23.4559	4.55188	5.2256e-23	hypothetical protein B456_009G412900
Ghi_A11G04196	2.96828	68.2044	22.9778	4.52217	4.91198e-13	PREDICTED: homeobox-leucine zipper protein HAT3-like isoform X2
Ghi_A03G03686	11.0043	250.035	22.7215	4.50599	6.82795e-86	vacuolar invertase 2a
Ghi_A03G00201	120.145	2677.87	22.2887	4.47824	0	AF216497_1P-glycoprotein
Ghi_A12G13426	89.1909	1947.29	21.8328	4.44842	0	PREDICTED: cytochrome P450 86A7-like
Ghi_A05G10761	2.97146	63.4016	21.3368	4.41527	1.03792e-22	PREDICTED: uncharacterized protein LOC105771183
Ghi_A02G05486	2.08027	42.1723	20.2725	4.34145	4.27517e-15	WRKY transcription factor 12
Ghi_A11G08551	74.6241	1510.22	20.2377	4.33898	0	hypothetical protein F383_18050
Ghi_A08G13306	7.12657	142.6	20.0097	4.32262	1.01822e-48	PREDICTED: uncharacterized protein LOC105792614
Ghi_A07G03431	109.065	2170.7	19.9027	4.3149	0	PREDICTED: ABC transporter G family member 11
Ghi_A13G00606	96.6182	1918.62	19.8578	4.31163	0	Protein IQ-DOMAIN 14 -like protein
Ghi_A09G03461	0.592006	11.7319	19.8172	4.30868	0.0001636	PREDICTED: UPF0481 protein At3g47200-like isoform X1
Ghi_A02G07636	2.36943	46.9253	19.8044	4.30775	1.49862e-05	PREDICTED: cytosolic sulfotransferase 16-like
Ghi_A08G11801	1.19498	23.469	19.6398	4.29571	1.47806e-08	putative galacturonosyltransferase 6 -like protein
Ghi_A09G01071	7.72776	149.2	19.307	4.27105	2.37621e-50	PREDICTED: uncharacterized protein At3g28850-like
Ghi_A07G12786	1.19179	22.7407	19.0811	4.25407	2.40134e-07	Replicase polyprotein 1ab
Ghi_A11G18686	15.4659	291.759	18.8646	4.23761	5.2999e-62	hypothetical protein F383_00101
Ghi_A09G14466	2.67321	48.3863	18.1004	4.17795	1.0745e-16	PREDICTED: uncharacterized protein LOC105800650
Ghi_A05G08326	13.0777	236.085	18.0524	4.17412	4.64393e-76	hypothetical protein F383_04417
Ghi_A10G10921	6.2454	112.164	17.9594	4.16667	1.75126e-37	PREDICTED: protein HOTHEAD-like isoform X5
Ghi_A12G02251	1.18542	21.2486	17.9249	4.1639	0.000134344	PREDICTED: mitochondrial chaperone BCS1-like isoform X1
Ghi_A12G03321	5.92898	105.632	17.8162	4.15512	2.84407e-09	Metallothiol transferase fosB
Ghi_A11G00716	4.16372	74.0294	17.7796	4.15215	5.55701e-25	PREDICTED: reticulon-like protein B1
Ghi_A10G13266	127.229	2246.63	17.6581	4.14226	0	3-ketoacyl-CoA synthase 30
Ghi_A05G06121	1.18861	20.9006	17.5841	4.1362	1.93921e-07	PREDICTED: MLO-like protein 3
Ghi_A11G04126	8.01009	139.273	17.3872	4.11995	1.28676e-45	Cyclin-U4-1 -like protein
Ghi_A12G03076	0.592945	10.2724	17.3243	4.11473	0.000686124	PREDICTED: cytochrome P450 81D1-like
Ghi_A09G11511	0.592476	10.2622	17.3208	4.11443	0.000687711	PREDICTED: annexin D5-like isoform X1
Ghi_A07G02331	0.592945	10.2623	17.3074	4.11332	0.000687692	PREDICTED: transcription factor bHLH118-like
Ghi_A02G02681	0.891663	15.3922	17.2624	4.10956	1.3809e-05	Mavicyanin
Ghi_A07G08121	0.892133	15.3922	17.2533	4.1088	1.3809e-05	PREDICTED: RING-H2 finger protein ATL67-like
Ghi_A03G07131	10.1063	169.334	16.7553	4.06655	2.57213e-54	Glycolipid transfer domain-containing protein 1
Ghi_A06G09341	0.592476	9.8973	16.705	4.06221	0.000977534	PREDICTED: protein NRT1/ PTR FAMILY 4.3-like
Ghi_A02G05221	155.555	2549.62	16.3905	4.03478	0	glycoside hydrolase family 9 C2
Ghi_A12G10031	39.846	651.877	16.3599	4.03209	1.5824e-79	PREDICTED: transcription factor TCP15-like
Ghi_A05G23751	20.2281	329.92	16.31	4.02768	3.9111e-100	Expansin-A8 -like protein
Ghi_A03G08926	3.56263	57.5805	16.1624	4.01457	3.24303e-09	PREDICTED: probable pectate lyase 5
Ghi_A12G11166	354.057	5696.66	16.0897	4.00806	0	hypothetical protein F383_28754
Ghi_A13G04051	1.19179	19.0618	15.9942	3.99948	1.17487e-06	PREDICTED: protein PHYTOCHROME KINASE SUBSTRATE 1-like
Ghi_A08G10476	5.3469	85.4417	15.9797	3.99817	2.24513e-08	PREDICTED: vesicle-associated protein 2-1-like isoform X3
Ghi_A11G05721	1.48189	23.4657	15.8349	3.98504	4.897e-08	PREDICTED: auxin-responsive protein IAA30-like
Ghi_A05G07411	1.19498	18.7061	15.654	3.96846	2.49647e-06	PREDICTED: probable serine/threonine-protein kinase NAK isoform X2
Ghi_A10G05876	5.64562	88.3518	15.6496	3.96806	1.76941e-28	PREDICTED: uncharacterized protein LOC105778460
Ghi_A08G12561	2.97877	45.4657	15.2633	3.93199	6.49087e-15	PREDICTED: ubiquitin-activating enzyme E1 1-like isoform X1
Ghi_A08G08206	2.07343	31.5175	15.2006	3.92606	1.74681e-10	PREDICTED: uncharacterized protein LOC105791563
Ghi_A04G06431	1.78792	27.1165	15.1665	3.92282	0.000302967	hypothetical protein B456_012G145100
Ghi_A10G03306	0.895788	13.5646	15.1427	3.92055	8.21122e-05	PREDICTED: nodulation-signaling pathway 1 protein
Ghi_A01G01606	2.37721	35.9286	15.1138	3.91779	7.2808e-12	PREDICTED: feruloyl CoA ortho-hydroxylase 1-like
Ghi_A10G00946	0.898972	13.5692	15.0941	3.91591	0.00064808	PREDICTED: reticuline oxidase-like protein
Ghi_A03G13571	29.0979	436.541	15.0025	3.90713	9.33639e-125	PREDICTED: cationic amino acid transporter 1-like isoform X1
Ghi_A13G08561	3.57172	52.064	14.5768	3.8656	2.94079e-10	PREDICTED: uncharacterized protein LOC105781792
Ghi_A03G03941	275.924	4010.63	14.5353	3.86149	0	pectate lyase
Ghi_A03G09286	1.78061	25.6525	14.4066	3.84866	1.73863e-08	PREDICTED: homeobox protein knotted-1-like 6
Ghi_A10G11416	0.895788	12.8358	14.3291	3.84088	0.000164929	PREDICTED: expansin-A8-like
Ghi_A01G01781	3.27571	46.926	14.3254	3.84051	4.80597e-15	hypothetical protein B456_002G040800
Ghi_A09G09691	4.76304	67.4706	14.1654	3.8243	3.18337e-21	PREDICTED: abscisic acid receptor PYL4-like
Ghi_A12G02121	53.5457	756.597	14.1299	3.82068	9.95493e-195	PREDICTED: uncharacterized protein LOC105762898
Ghi_A03G12271	32.6938	460.781	14.0938	3.81699	9.40579e-128	PREDICTED: uncharacterized protein LOC105795247
Ghi_A05G21686	24.3963	342.336	14.0323	3.81068	2.95633e-68	Myb-related protein
Ghi_A11G15026	3.86819	54.2546	14.0259	3.81002	3.69122e-17	PREDICTED: probable low-specificity L-threonine aldolase 1 isoform X2
Ghi_A08G10146	3.55898	49.4915	13.9061	3.79764	1.21558e-15	Cytochrome P450
Ghi_A11G03171	48.758	665.686	13.6528	3.77113	9.00516e-173	Diacylglycerol O-acyltransferase 2 -like protein
Ghi_A13G13066	210.242	2839.59	13.5063	3.75556	0	Blue copper
Ghi_A05G13111	18.7321	252.576	13.4836	3.75314	3.42729e-33	PREDICTED: phosphoglycerate mutase-like protein
Ghi_A02G01011	1.48414	19.7851	13.331	3.73672	1.66963e-06	Auxin-responsive IAA14 -like protein
Ghi_A07G14236	2.9724	38.8589	13.0732	3.70854	3.73884e-12	PREDICTED: probable receptor-like protein kinase At5g39030
Ghi_A13G00861	249.748	3252.26	13.0222	3.7029	0	Cytochrome P450 protein
Ghi_A12G05306	21.4103	278.252	12.9962	3.70002	1.30357e-78	Ras-related Rab7
Ghi_A11G13591	13.0663	167.553	12.8233	3.68069	1.07164e-48	Protein TRANSPARENT TESTA 12 -like protein
Ghi_A05G04061	145.05	1849.82	12.753	3.67277	0	PREDICTED: serine/threonine-protein kinase tricorner-like isoform X1
Ghi_A06G11921	10.1109	127.557	12.6158	3.65716	2.23484e-37	PREDICTED: uncharacterized protein LOC105774531 isoform X1
Ghi_A11G07901	37.4897	470.316	12.5452	3.64906	5.10766e-124	PREDICTED: uncharacterized protein LOC105803310
Ghi_A13G09301	22.582	278.29	12.3235	3.62334	2.53912e-47	Cytochrome P450
Ghi_A01G09566	33.5927	411.994	12.2644	3.6164	2.56687e-109	Blue copper
Ghi_A05G09101	284.799	3488.3	12.2483	3.61451	0	Protein HOTHEAD -like protein
Ghi_A12G01286	1.48461	17.9628	12.0993	3.59685	1.48966e-05	PREDICTED: uncharacterized protein LOC105762826
Ghi_A01G12076	1.18495	14.2878	12.0577	3.59188	0.000109071	PREDICTED: probable pectate lyase 12
Ghi_A08G08211	27.9777	335.696	11.9987	3.5848	2.83988e-36	PREDICTED: RING-H2 finger protein ATL68-like
Ghi_A03G05591	250.437	2979.37	11.8967	3.57249	0	ABC transporter
Ghi_A04G01481	158.684	1886.04	11.8855	3.57113	0	CBS domain-containing CBSX5 -like protein
Ghi_A09G10046	48.2159	566.438	11.748	3.55434	2.22985e-83	Peroxidase
Ghi_A04G06811	183.496	2135.65	11.6387	3.54086	0	50S ribosomal L1
Ghi_A08G00751	1.48048	17.225	11.6347	3.54037	0.000326256	PREDICTED: uncharacterized protein LOC105790084 isoform X1
Ghi_A05G13481	2.38358	27.4983	11.5365	3.52814	0.00025482	Acetylajmalan esterase
Ghi_A05G02321	331.25	3815.82	11.5195	3.526	0	PREDICTED: ABC transporter G family member 39-like isoform X1
Ghi_A03G10816	51.537	593.003	11.5064	3.52436	4.75214e-44	PREDICTED: uncharacterized protein LOC105794937
Ghi_A10G14461	107.017	1220.57	11.4054	3.51164	2.90067e-151	hypothetical protein F383_32456
Ghi_A10G05906	15.1384	172.32	11.383	3.5088	8.71831e-45	Aquaporin PIP2-7 -like protein
Ghi_A05G12101	6.83422	77.7052	11.37	3.50716	2.79402e-22	PREDICTED: dirigent protein 1
Ghi_A01G08596	68.7039	780.401	11.3589	3.50575	2.45519e-181	hypothetical protein F383_03632
Ghi_A11G05716	1.19544	13.5627	11.3453	3.50402	0.000212625	PREDICTED: chitinase 10-like
Ghi_A09G13521	46.9721	531.878	11.3233	3.50122	1.11423e-131	PREDICTED: putative receptor protein kinase ZmPK1 isoform X1
Ghi_A12G00306	7.42445	83.9411	11.306	3.49902	6.30936e-24	Trichome birefringence-like 11 isoform 1
Ghi_A05G05581	6.24446	70.0192	11.213	3.4871	4.72955e-20	putative WRKY transcription factor 11 -like protein
Ghi_A05G01686	48.4772	542.507	11.191	3.48426	3.27369e-133	PREDICTED: probable serine/threonine-protein kinase NAK isoform X2
Ghi_A07G06961	1.78108	19.8044	11.1193	3.47499	4.2501e-06	GASA-like protein
Ghi_A12G05511	6.83469	75.888	11.1034	3.47292	1.48123e-21	PREDICTED: LOW QUALITY PROTEIN: protein NETWORKED 2D
Ghi_A09G13991	2.98065	32.9839	11.066	3.46806	9.01742e-10	PREDICTED: calmodulin-like protein 11
Ghi_A10G05526	3.56488	39.2392	11.0072	3.46037	1.85042e-11	3-ketodihydrosphingosine reductase
Ghi_A10G13221	2.08168	22.7261	10.9172	3.44853	7.20894e-07	PREDICTED: beta-hexosaminidase 1-like
Ghi_A05G22596	99.0315	1080.75	10.9132	3.448	1.07351e-183	PREDICTED: fatty acid amide hydrolase-like
Ghi_A06G09521	67.5138	736.511	10.909	3.44745	1.08992e-169	PREDICTED: cytochrome P450 77A4-like
Ghi_A08G07411	16.6348	179.967	10.8187	3.43545	2.03891e-48	PREDICTED: rho GTPase-activating protein 2-like
Ghi_A12G11666	22.0205	236.454	10.7379	3.42464	2.86425e-62	PREDICTED: cyclin-U4-1
Ghi_A10G13571	19.6124	210.05	10.7101	3.42089	1.09114e-55	Actin
Ghi_A12G14171	22.8931	244.479	10.6792	3.41673	4.91062e-64	TRP-like ion channel pkd2
Ghi_A11G00641	396.925	4202.6	10.5879	3.40434	0	PREDICTED: BAHD acyltransferase DCR-like
Ghi_A03G11886	9.23054	97.4961	10.5623	3.40086	8.09333e-27	PREDICTED: non-specific lipid-transfer protein 2-like
Ghi_A05G18031	34.1893	361.115	10.5622	3.40084	8.70479e-91	Alanine--tRNA ligase
Ghi_A05G08046	11.0162	116.191	10.5473	3.3988	1.12858e-31	PREDICTED: ABC transporter G family member 39-like isoform X1
Ghi_A09G13336	23.4587	247.007	10.5295	3.39636	1.09547e-29	PREDICTED: protein STRICTOSIDINE SYNTHASE-LIKE 13
Ghi_A13G13671	9.20188	96.05	10.4381	3.38379	2.99834e-26	hypothetical protein F383_35148
Ghi_A10G02266	432.989	4490.23	10.3703	3.37439	0	hypothetical protein F383_33590
Ghi_A08G15141	20.2518	209.669	10.3531	3.37199	1.89168e-53	PREDICTED: glutaredoxin-C6-like
Ghi_A09G05926	26.7258	275.306	10.3011	3.36473	3.86239e-70	PREDICTED: serine/threonine-protein kinase D6PKL2-like
Ghi_A11G16886	3.86182	38.1402	9.87623	3.30396	6.18205e-06	PREDICTED: cell wall / vacuolar inhibitor of fructosidase 2-like
Ghi_A09G15201	2.97193	29.3233	9.86673	3.30257	2.5158e-08	PREDICTED: protein BREAKING OF ASYMMETRY IN THE STOMATAL LINEAGE-like isoform X1
Ghi_A12G00626	22.5641	222.563	9.86359	3.30211	1.18126e-31	Phototropin-2 -like protein
Ghi_A11G04281	2.97924	29.3222	9.84219	3.29898	2.51299e-08	Cyclin-U2-1 -like protein
Ghi_A05G09716	14.6053	143.345	9.81459	3.29493	2.29881e-37	PREDICTED: potassium channel KAT1-like
Ghi_A03G02721	146.758	1439.79	9.81068	3.29435	1.28649e-254	expansin
Ghi_A13G07871	1.7779	17.2298	9.69114	3.27667	4.25887e-05	PREDICTED: putative pectinesterase/pectinesterase inhibitor 22
Ghi_A07G14081	7.138	68.9247	9.65602	3.27143	3.37316e-13	Transcription factor ICE1 -like protein
Ghi_A02G03456	1.78474	17.2257	9.65167	3.27078	4.25716e-05	PREDICTED: uncharacterized protein LOC105797219
Ghi_A01G03811	126.891	1221.51	9.62647	3.26701	1.0447e-103	PREDICTED: uncharacterized protein LOC105781121 isoform X1
Ghi_A10G02611	2.67321	25.6673	9.60165	3.26328	2.84332e-07	PREDICTED: cytochrome b561 domain-containing protein At4g18260-like isoform X2
Ghi_A05G05566	49.6752	476.226	9.58678	3.26105	2.71784e-110	putative xyloglucan glycosyltransferase 5 -like protein
Ghi_A08G03111	1.49463	14.2937	9.56335	3.25752	0.00025262	PREDICTED: polyamine oxidase 1-like
Ghi_A09G07846	92.126	879.883	9.55086	3.25563	1.40457e-106	PREDICTED: myosin-binding protein 7
Ghi_A03G11871	103.776	984.664	9.48831	3.24615	4.06522e-198	Peripheral-type benzodiazepine receptor-associated 1
Ghi_A09G14426	220.121	2069.7	9.4026	3.23306	0	Long-chain-alcohol oxidase FAO1
Ghi_A05G16961	34.2047	321.449	9.3978	3.23232	3.72647e-77	putative transporter C5D6.04
Ghi_A03G01546	50.2291	470.632	9.36971	3.228	7.82127e-108	hypothetical protein F383_01732
Ghi_A08G05261	240.455	2249.7	9.35599	3.22589	0	PREDICTED: uncharacterized protein LOC105791056
Ghi_A03G01206	2.37037	21.9913	9.27756	3.21374	3.19149e-06	PREDICTED: thaumatin-like protein
Ghi_A12G13976	34.8174	322.966	9.27602	3.21351	5.80983e-77	PREDICTED: protein BRANCHLESS TRICHOME-like
Ghi_A01G09481	42.8421	395.773	9.23795	3.20757	9.51479e-21	beta-galactosidase
Ghi_A13G01011	3.57219	32.9814	9.23283	3.20677	5.02924e-09	PREDICTED: expansin-A4-like
Ghi_A13G04421	9.50921	87.5788	9.20989	3.20318	3.5136e-12	PREDICTED: uncharacterized protein LOC105784404
Ghi_A02G00096	100.828	927.081	9.19468	3.2008	5.5947e-186	PREDICTED: rho GDP-dissociation inhibitor 1-like
Ghi_A03G01851	3.5749	32.6392	9.13009	3.19063	6.93008e-09	PREDICTED: protein NETWORKED 4B-like isoform X1
Ghi_A07G01146	69.6327	635.659	9.12874	3.19042	3.86806e-137	PREDICTED: uncharacterized protein LOC105802633
Ghi_A09G03116	3.26887	29.6935	9.08369	3.18328	4.10246e-08	LOB domain-containing 42 -like protein
Ghi_A03G08896	157.998	1434.46	9.07902	3.18254	2.36032e-253	3-ketoacyl-CoA reductase 2
Ghi_A08G12426	1.49463	13.5623	9.07402	3.18174	0.000476924	PREDICTED: transcription factor RAX2-like
Ghi_A06G02806	108.574	972.88	8.96051	3.16358	3.99213e-190	PREDICTED: heptahelical transmembrane protein 1-like
Ghi_A08G14781	16.0679	143.32	8.91963	3.15698	1.44968e-35	Heat stress transcription factor C-1 -like protein
Ghi_A06G05786	1.48095	13.1971	8.91122	3.15562	0.000652989	PREDICTED: uncharacterized protein LOC105774347 isoform X2
Ghi_A12G02756	2.38677	21.2617	8.90818	3.15513	6.00338e-06	PREDICTED: receptor-like protein kinase FERONIA
Ghi_A11G16256	7.42941	66.0122	8.88526	3.15141	2.27853e-10	putative phosphatase 2C 73 -like protein
Ghi_A13G11821	8.91402	79.1777	8.88237	3.15095	3.37699e-20	PREDICTED: nicotianamine synthase-like
Ghi_A02G04826	4.76622	42.1432	8.84206	3.14438	1.11567e-06	PREDICTED: subtilisin-like protease SBT3.5 isoform X1
Ghi_A05G16301	60.6412	533.725	8.80135	3.13772	5.09299e-116	Expansin-A8 -like protein
Ghi_A05G21191	22.8989	201.22	8.78734	3.13543	1.80401e-48	putative galactinol--sucrose galactosyltransferase 5 -like protein
Ghi_A06G11986	5.34867	46.5539	8.70381	3.12165	4.28853e-12	diacylglycerol acyltransferase 1 -like protein
Ghi_A13G12821	16.042	138.912	8.65925	3.11424	5.81049e-34	PREDICTED: zinc finger CCCH domain-containing protein 20-like
Ghi_A02G06526	2.67321	23.0859	8.63602	3.11037	2.65649e-06	hypothetical protein B456_003G058100
Ghi_A07G12071	4.76669	41.0425	8.61028	3.10606	2.52727e-09	uncharacterized protein LOC100306699
Ghi_A13G14126	326.23	2798.51	8.57835	3.1007	0	Xylogen-like protein 11
Ghi_A08G13696	1.49829	12.8345	8.56609	3.09864	0.000888133	PREDICTED: G-type lectin S-receptor-like serine/threonine-protein kinase At1g11330
Ghi_A13G08961	4.76032	40.6981	8.54945	3.09583	1.43999e-10	Asparticase nepenthesin-1
Ghi_A08G13506	175.391	1494.88	8.52314	3.09138	1.32382e-250	PREDICTED: protein TRANSPARENT TESTA 12-like isoform X1
Ghi_A11G10726	36.8238	310.823	8.44083	3.07738	1.55844e-70	Multidrug and toxin extrusion 1
Ghi_A06G02696	186.389	1570.85	8.42781	3.07516	3.87681e-257	PREDICTED: uncharacterized protein LOC105774701
Ghi_A12G09926	1.78745	15.0316	8.40951	3.07202	0.000284151	Phosphate transporter PHO1 -like protein
Ghi_A10G08511	502.573	4224.22	8.40518	3.07128	0	PREDICTED: calmodulin-like protein 7
Ghi_A10G02441	40.4881	339.815	8.39297	3.06918	2.88497e-76	hypothetical protein F383_20210
Ghi_A02G07776	2806.22	23485	8.36893	3.06504	0	Inositol-3-phosphate synthase
Ghi_A09G13671	5.04855	42.1542	8.34977	3.06174	8.80322e-11	PREDICTED: uncharacterized protein LOC105800505
Ghi_A06G00361	2.37037	19.4192	8.19248	3.0343	2.89496e-05	hypothetical protein F383_19435
Ghi_A04G06436	14.8739	121.348	8.15846	3.0283	6.02103e-29	glutamine amidotransferase
Ghi_A05G05071	92.7612	755.828	8.1481	3.02646	1.14537e-147	NADP-dependent glyceraldehyde-3-phosphate dehydrogenase
Ghi_A09G14101	362.43	2946.94	8.13107	3.02344	0	auxin-responsive protein
Ghi_A01G04986	2.0798	16.8566	8.10492	3.0188	0.000123456	PREDICTED: UPF0392 protein Os08g0121900
Ghi_A03G13496	17.8486	144.085	8.07263	3.01304	3.80266e-30	Metallothiol transferase fosB
Ghi_A12G15091	13.9927	112.539	8.04263	3.00767	9.30786e-27	PREDICTED: protein HOTHEAD-like isoform X1
Ghi_A05G06751	10.6846	85.7659	8.02705	3.00487	1.2592e-20	PREDICTED: uncharacterized protein LOC105769626
Ghi_A05G02011	2.38724	19.0626	7.98522	2.99733	3.92137e-05	putative transporter mch1
Ghi_A08G10646	1.79111	14.2954	7.9813	2.99662	0.000524562	PREDICTED: ethylene-responsive transcription factor ERF038
Ghi_A11G16456	1.78427	13.9263	7.80508	2.96441	0.000711175	PREDICTED: homeobox protein knotted-1-like 1
Ghi_A01G12066	182.876	1421.94	7.77542	2.95892	1.62151e-228	Bifunctional monodehydroascorbate reductase and carbonic anhydrase nectarin-3
Ghi_A09G12851	7.14166	55.3283	7.74726	2.95369	1.41739e-08	PREDICTED: uncharacterized protein LOC105800334 isoform X1
Ghi_A12G10136	2.08392	16.1224	7.73655	2.95169	0.00022711	6-phosphofructokinase
Ghi_A10G00011	18.4483	142.58	7.72862	2.95021	1.11757e-32	ATP-dependent helicase/nuclease subunit A
Ghi_A06G11506	383.967	2947.59	7.67668	2.94048	0	PREDICTED: probable leucine-rich repeat receptor-like protein kinase At5g49770
Ghi_A09G01381	140.042	1071.76	7.65316	2.93606	2.1287e-185	Xyloglucan glycosyltransferase 4 -like protein
Ghi_A05G21146	2568.28	19652.2	7.65189	2.93582	0	Pericentrin
Ghi_A12G05476	19.9047	151.762	7.62443	2.93063	2.44518e-34	Cyclin-D4-1 -like protein
Ghi_A10G01841	49.3546	373.531	7.56832	2.91997	6.30809e-78	Sphingolipid delta(4)-desaturase DES1
Ghi_A05G04051	2.37403	17.9583	7.56451	2.91925	9.81555e-05	PREDICTED: UDP-glycosyltransferase 91C1-like
Ghi_A09G14651	4.16738	31.519	7.56327	2.91901	7.87203e-08	PREDICTED: CASP-like protein 1D1
Ghi_A10G01991	111.43	839.858	7.53707	2.914	1.21986e-152	hypothetical protein F383_20289
Ghi_A12G10441	10.1268	76.2312	7.52767	2.9122	6.75801e-14	Nitrate transporter 1.2 -like protein
Ghi_A13G00771	5.06457	38.1214	7.52708	2.91209	0.000210608	PREDICTED: LOB domain-containing protein 21
Ghi_A11G02916	22.2677	167.533	7.52358	2.91142	1.93185e-23	Cyclin-D4-1 -like protein
Ghi_A03G03176	9.81665	73.3263	7.46959	2.90103	4.29657e-17	PREDICTED: anthocyanidin 3-O-glucosyltransferase 2-like
Ghi_A11G07106	26.1601	194.617	7.43948	2.8952	2.09467e-15	PREDICTED: protein LONGIFOLIA 2-like isoform X2
Ghi_A11G01301	17.5603	130.524	7.43291	2.89393	9.45328e-16	Uncharacterized protein TCM_016419
Ghi_A08G00791	36.2523	269.363	7.43023	2.89341	1.1465e-29	dirigent-like protein 2
Ghi_A07G01941	14.5665	108.155	7.42495	2.89238	1.40534e-24	PREDICTED: protein ENHANCED DISEASE RESISTANCE 2-like
Ghi_A05G21276	86.1989	639.997	7.42466	2.89232	9.42714e-122	PREDICTED: GDSL esterase/lipase At3g27950-like
Ghi_A10G03536	636.617	4725.39	7.42266	2.89194	0	Protein HOTHEAD -like protein
Ghi_A05G14991	8.90259	65.9916	7.41263	2.88999	2.21689e-15	L-ascorbate oxidase
Ghi_A06G00666	7.12657	52.808	7.41001	2.88948	3.49662e-08	Omega-hydroxypalmitate O-feruloyl transferase -like protein
Ghi_A10G01271	45.7628	338.347	7.39348	2.88625	2.52639e-70	PREDICTED: uncharacterized protein LOC105778124
Ghi_A12G09116	3.57219	26.3943	7.38883	2.88535	1.39304e-06	putative -like protein
Ghi_A05G04941	169.771	1252.57	7.37802	2.88323	3.21826e-202	BURP domain-containing protein
Ghi_A02G08091	16.6436	122.787	7.37745	2.88312	1.33612e-27	Proteasome activator complex subunit 4
Ghi_A01G06691	48.1912	355.191	7.37045	2.88175	2.46174e-73	cyclin-dependent protein kinase inhibitor Siamese
Ghi_A10G03821	51.4405	377.943	7.34719	2.87719	4.41219e-47	PREDICTED: GDSL esterase/lipase APG-like
Ghi_A12G00681	5.34596	39.2338	7.33896	2.87557	2.08899e-09	PREDICTED: mitochondrial phosphate carrier protein 1, mitochondrial
Ghi_A12G07596	33.0217	242.317	7.33812	2.87541	8.18642e-52	PREDICTED: uncharacterized protein LOC105764027
Ghi_A10G06181	50.2642	367.666	7.31466	2.87079	3.11964e-75	PREDICTED: CASP-like protein 1E1
Ghi_A09G11336	3.26428	23.8272	7.29936	2.86777	5.85222e-06	PREDICTED: uncharacterized protein LOC105800313
Ghi_A08G06516	11.0038	80.2757	7.29524	2.86696	2.31757e-18	PREDICTED: RING-H2 finger protein ATL22-like
Ghi_A12G01781	11.5681	84.3028	7.28751	2.86543	3.49738e-19	NAC protein 11
Ghi_A05G11161	12.1993	88.722	7.27272	2.86249	3.84962e-20	cup-shaped cotyledon 3 -like protein
Ghi_A06G11331	9.2342	67.088	7.26517	2.861	1.7792e-15	hypothetical protein F383_12871
Ghi_A06G11056	2.67546	19.4328	7.26335	2.86063	5.70825e-05	PREDICTED: type I inositol 1,4,5-trisphosphate 5-phosphatase CVP2 isoform X2
Ghi_A09G14471	122.837	889.299	7.23966	2.85592	2.0603e-155	PREDICTED: uncharacterized protein LOC105800663
Ghi_A03G11876	4.74983	34.0871	7.17649	2.84328	3.69017e-08	PREDICTED: cyclin-D1-1-like
Ghi_A03G10341	5.94068	42.5323	7.15949	2.83986	5.36715e-10	PREDICTED: protein E6
Ghi_A13G07186	4.16101	29.6757	7.13185	2.83428	4.41813e-06	PREDICTED: sodium/hydrogen exchanger 2-like
Ghi_A05G00341	115.349	819.63	7.10566	2.82897	4.51352e-144	MLO-like protein 3
Ghi_A11G14201	3.56028	25.2954	7.10489	2.82881	3.41563e-06	PREDICTED: arabinogalactan peptide 13-like
Ghi_A05G05896	43.709	310.483	7.10342	2.82851	1.64075e-63	PREDICTED: ABC transporter G family member 15-like
Ghi_A13G09966	8.31105	59.0172	7.10105	2.82803	0.000852992	Protochlorophyllide reductase, chloroplastic
Ghi_A11G05406	19.3364	137.093	7.08992	2.82577	6.92844e-30	PREDICTED: uncharacterized protein LOC105802825
Ghi_A05G00121	326.775	2316.71	7.08961	2.82571	1.90916e-289	ABC transporter G family member 15
Ghi_A13G01906	8.91627	63.04	7.07023	2.82176	2.41272e-14	PREDICTED: uncharacterized protein LOC105784442
Ghi_A07G00936	689.202	4856.13	7.04603	2.81681	0	PME4
Ghi_A01G11701	7.72954	54.241	7.01736	2.81093	5.06917e-11	hypothetical protein B456_002G239300
Ghi_A05G10301	63.9484	448.626	7.01544	2.81053	2.04397e-86	PREDICTED: PCTP-like protein
Ghi_A09G00696	78.7846	551.68	7.00239	2.80785	1.23573e-103	Phosphate transporter PHO1 -like protein
Ghi_A06G04486	97.2597	679.602	6.9875	2.80478	7.95712e-123	Uncharacterized protein F383_14589
Ghi_A10G03506	5.35645	37.3883	6.98005	2.80324	9.35667e-09	PREDICTED: uncharacterized protein LOC105777216
Ghi_A06G01846	8.03969	56.0588	6.97276	2.80173	9.07578e-07	PREDICTED: F-box protein FBW2-like, partial
Ghi_A10G02141	5.94115	41.4198	6.97168	2.80151	1.3118e-09	hypothetical protein B456_011G032800
Ghi_A01G11866	121.269	844.225	6.96156	2.79941	2.56881e-145	PREDICTED: uncharacterized protein LOC105786362
Ghi_A04G00401	198.95	1378.66	6.92967	2.79279	9.82604e-207	hypothetical protein F383_11620
Ghi_A06G01786	19.9289	137.836	6.91637	2.79001	1.4527e-29	PREDICTED: protein FAM91A1-like isoform X1
Ghi_A11G03331	30.0056	207.486	6.91492	2.78971	3.20321e-43	hypothetical protein F383_11841
Ghi_A07G02651	3.26297	22.3624	6.85338	2.77682	1.9094e-05	hypothetical protein B456_001G053200
Ghi_A08G05926	10.7019	73.3258	6.85164	2.77645	3.2245e-16	PREDICTED: uncharacterized protein LOC105791090
Ghi_A02G04951	7.42717	50.5799	6.81012	2.76768	2.07918e-11	hypothetical protein F383_08075
Ghi_A07G09106	7.13247	48.4016	6.78609	2.76258	6.39684e-11	Leucine-rich repeat receptor-like protein kinase PXL2
Ghi_A09G07916	235.085	1592.31	6.77334	2.75987	1.18917e-223	Syntaxin-121 protein
Ghi_A05G23056	2.97877	20.1625	6.76873	2.75888	5.95744e-05	PREDICTED: uncharacterized protein LOC105780899
Ghi_A08G04801	4.44746	30.0597	6.75885	2.75678	5.00697e-07	PREDICTED: uncharacterized protein LOC105790844
Ghi_A05G07506	74.0458	499.286	6.74293	2.75337	6.9191e-93	PREDICTED: receptor-like serine/threonine-protein kinase NCRK isoform X2
Ghi_A12G14686	5.06635	34.0952	6.72974	2.75055	6.99191e-08	PREDICTED: UDP-glycosyltransferase 88A1-like isoform X1
Ghi_A03G12721	282.454	1895.45	6.71065	2.74645	2.44099e-247	PREDICTED: beta-galactosidase 5-like
Ghi_A10G01031	113.287	759.099	6.70067	2.7443	2.06857e-66	PREDICTED: CASP-like protein 2B1 isoform X1
Ghi_A09G05656	50.5474	336.842	6.66388	2.73636	6.51523e-57	delta-15 fatty acid desaturase 3
Ghi_A07G09491	193.836	1287.01	6.63968	2.73111	3.63816e-191	hypothetical protein F383_24658
Ghi_A04G05881	298.21	1979.51	6.63796	2.73074	6.90292e-252	putative pyridoxal biosynthesis PDX1
Ghi_A13G03186	182.277	1207.79	6.62614	2.72817	3.8486e-140	PREDICTED: myosin-1-like isoform X2
Ghi_A08G03491	23.8194	156.863	6.58552	2.7193	2.42097e-32	auxin-responsive protein
Ghi_A11G03141	63.2502	416.435	6.58393	2.71895	2.34117e-05	Actin-7 -like protein
Ghi_A04G04931	54.0913	355.521	6.5726	2.71646	1.39993e-49	elongation factor 1-alpha 2
Ghi_A07G06316	10.6824	69.6289	6.51811	2.70445	9.73317e-10	Isoleucine--tRNA ligase
Ghi_A09G13221	13.9745	90.9249	6.5065	2.70188	1.52971e-10	PREDICTED: phosphoglucan, water dikinase, chloroplastic-like
Ghi_A12G15136	3.2684	21.2583	6.5042	2.70137	4.58512e-05	PREDICTED: transcription factor bHLH120-like isoform X1
Ghi_A09G12901	954.736	6185.17	6.47841	2.69564	0	PREDICTED: probable pectate lyase 1
Ghi_A05G15171	6.84968	44.3701	6.47769	2.69548	8.36404e-10	Peptide transporter PTR1 -like protein
Ghi_A03G09966	2.37993	15.3885	6.46597	2.69287	0.0007633	PREDICTED: probable serine/threonine-protein kinase At1g18390 isoform X1
Ghi_A06G04626	13.6667	87.2474	6.38396	2.67445	3.04672e-18	Mechanosensitive ion channel protein 10
Ghi_A01G09146	67.9482	432.448	6.36437	2.67002	7.07899e-18	beta-galactosidase
Ghi_A05G06206	3.86135	24.5526	6.35856	2.6687	1.13507e-05	PREDICTED: uncharacterized protein LOC105767409 isoform X2
Ghi_A09G11096	347.907	2208.97	6.3493	2.6666	6.29797e-259	hypothetical protein B456_006G212500
Ghi_A10G14506	12.1824	76.9509	6.31655	2.65914	6.51832e-12	PREDICTED: RING-H2 finger protein ATL66-like
Ghi_A09G07526	595.522	3759.67	6.31325	2.65838	0	polygalacturonase-inhibiting protein
Ghi_A05G10526	694.777	4383.52	6.30925	2.65747	0	CFE protein
Ghi_A11G07641	4.47753	28.2303	6.30488	2.65647	2.11206e-06	hypothetical protein F383_08934
Ghi_A05G11736	622.235	3915.69	6.29294	2.65373	0	Beta-galactosidase 5 -like protein
Ghi_A08G02286	2.68371	16.8603	6.28246	2.65133	0.000437121	putative disulfide-isomerase A6
Ghi_A08G11381	12.5195	78.4408	6.2655	2.64743	2.41199e-16	PREDICTED: uncharacterized protein LOC105780927
Ghi_A05G02756	2502.92	15509.9	6.19671	2.6315	0	CASP-like protein XL3
Ghi_A12G09356	941.591	5833.46	6.19532	2.63118	0	Glutamate decarboxylase 1 -like protein
Ghi_A12G12046	36.2884	223.987	6.17242	2.62584	6.02137e-43	putative methyltransferase PMT21 -like protein
Ghi_A09G11431	5.94256	36.6603	6.16911	2.62506	5.72153e-08	Asparagine--tRNA ligase
Ghi_A05G13966	22.2942	137.478	6.16651	2.62446	2.67388e-27	PREDICTED: WAT1-related protein At4g08300-like
Ghi_A08G08221	6.25271	38.5116	6.15918	2.62274	0.000776042	hypothetical protein B456_004G155000
Ghi_A11G15951	15.4591	94.9601	6.14267	2.61887	3.02601e-19	Putative BTB/POZ domain-containing L85
Ghi_A01G06071	5.37238	32.9833	6.13942	2.6181	4.65022e-05	hypothetical protein F383_17216
Ghi_A03G10511	12.1952	74.7796	6.13191	2.61634	2.24409e-15	hypothetical protein F383_08773
Ghi_A08G03526	295.323	1809.12	6.12589	2.61492	6.43274e-224	Trafficking kinesin-binding 1
Ghi_A09G12681	17.5439	107.471	6.12585	2.61491	3.90736e-05	PREDICTED: 60S ribosomal protein L37a isoform X1
Ghi_A07G09641	43.4218	265.753	6.12026	2.61359	7.22829e-50	putative glucan endo-1,3-beta-glucosidase A6 -like protein
Ghi_A08G11406	44.3285	270.49	6.10194	2.60927	1.41262e-50	PREDICTED: actin-depolymerizing factor-like
Ghi_A05G01456	1735.94	10589.2	6.09999	2.60881	0	3-ketoacyl-CoA synthase 6
Ghi_A10G03161	4.75761	28.9532	6.08566	2.60541	2.15105e-06	hypothetical protein F383_03591
Ghi_A12G15241	1725.18	10471.7	6.06991	2.60168	0	hypothetical protein F383_32344
Ghi_A06G01526	2.96556	17.9622	6.05693	2.59859	0.000330847	PREDICTED: putative pentatricopeptide repeat-containing protein At5g52630 isoform X1
Ghi_A05G00081	273.619	1654.74	6.04759	2.59636	9.02531e-210	Aldehyde dehydrogenase family 3 member F1
Ghi_A09G07086	362.911	2188.61	6.03069	2.59232	1.36449e-222	Leucine-rich repeat receptor-like protein kinase TDR
Ghi_A08G06816	63.9458	385.246	6.02456	2.59086	1.45081e-68	hypothetical protein F383_30393
Ghi_A06G08426	35.9772	216.298	6.01209	2.58787	8.4769e-41	PREDICTED: probably inactive leucine-rich repeat receptor-like protein kinase At2g25790
Ghi_A01G10341	98.9594	594.242	6.0049	2.58614	1.13714e-98	PREDICTED: transcription factor TCP8
Ghi_A08G12661	508.729	3052.4	6.00005	2.58498	3.25866e-292	PREDICTED: uncharacterized protein LOC105792460
Ghi_A02G03931	27.071	162.019	5.98497	2.58134	3.65174e-31	Cyclin-D3-1 -like protein
Ghi_A02G02641	5.64974	33.7344	5.97096	2.57796	3.07396e-07	Peroxidase 12 -like protein
Ghi_A08G05491	26.4584	157.598	5.95645	2.57445	5.65684e-30	PREDICTED: heptahelical transmembrane protein 2-like
Ghi_A05G23051	6.53681	38.8602	5.94483	2.57164	3.34728e-08	Conotoxin protein
Ghi_A05G05106	32.9752	195.791	5.93751	2.56986	7.78257e-28	PREDICTED: probable LRR receptor-like serine/threonine-protein kinase At2g24230
Ghi_A10G13721	4.17103	24.5536	5.88671	2.55746	1.99776e-05	hypothetical protein F383_35359
Ghi_A12G13766	110.309	648.887	5.88246	2.55642	2.46605e-104	PREDICTED: endoglucanase 6 isoform X1
Ghi_A05G10471	13.1065	76.609	5.84511	2.54723	3.12838e-15	PREDICTED: serine/arginine repetitive matrix protein 1-like
Ghi_A02G08941	13.3693	78.0597	5.83874	2.54566	1.84012e-15	PREDICTED: probable membrane-associated kinase regulator 1
Ghi_A05G16181	3.58493	20.8963	5.82895	2.54324	0.000107154	glycoside hydrolase family 9 B3
Ghi_A09G12561	62.4076	363.688	5.82762	2.54291	3.65431e-54	hypothetical protein B456_006G212500
Ghi_A13G00921	3.86547	22.3626	5.78521	2.53237	6.12661e-05	PREDICTED: uncharacterized protein LOC105783794
Ghi_A01G02946	27.087	156.502	5.77774	2.53051	1.98666e-29	PREDICTED: uncharacterized protein LOC105779427
Ghi_A11G01011	5.6488	32.6258	5.77571	2.53	7.09982e-07	2-hydroxymuconic semialdehyde hydrolase
Ghi_A11G01981	92.7963	535.148	5.76691	2.5278	9.22283e-88	hypothetical protein F383_16974
Ghi_A10G07316	3.57172	20.5372	5.74995	2.52355	0.000141411	PREDICTED: sulfate transporter 3.1-like
Ghi_A11G14951	12.4708	71.4737	5.73131	2.51886	4.83267e-14	Ankyrin repeat and protein kinase domain-containing protein 1
Ghi_A09G13986	4.74711	27.1308	5.71523	2.51481	8.63033e-06	PREDICTED: putative calcium-transporting ATPase 13, plasma membrane-type
Ghi_A10G10436	134.623	767.237	5.69914	2.51074	4.01702e-116	Condensin-2 complex subunit D3
Ghi_A07G05606	221.585	1262.38	5.69704	2.51021	2.63246e-167	hypothetical protein B456_001G111100
Ghi_A11G10816	902.319	5138.82	5.69512	2.50973	0	hypothetical protein F383_18663
Ghi_A09G02456	16.0397	91.3018	5.69225	2.509	1.45761e-17	PREDICTED: exocyst complex component EXO70B1-like
Ghi_A09G13386	3.86453	21.9966	5.69192	2.50891	8.06485e-05	PREDICTED: endochitinase PR4-like
Ghi_A10G13321	9.8084	55.7114	5.67997	2.50588	4.43628e-11	Aquaporin TIP1-3 -like protein
Ghi_A01G07761	3.55532	20.1504	5.66767	2.50276	0.000186722	Glutamate decarboxylase
Ghi_A09G07091	59.4783	335.788	5.64555	2.49711	8.0188e-58	Leucine-rich repeat receptor-like protein kinase TDR
Ghi_A11G16741	7.14756	40.3264	5.64198	2.4962	3.33464e-08	hypothetical protein B456_007G313100
Ghi_A11G04076	39.6041	223.133	5.63408	2.49418	5.99488e-06	DNA repair recO
Ghi_A13G04016	53.2466	299.101	5.61728	2.48987	5.36606e-52	PREDICTED: pentatricopeptide repeat-containing protein At1g26900, mitochondrial
Ghi_A11G15751	66.2614	370.299	5.58846	2.48245	2.23598e-45	PREDICTED: receptor-like cytosolic serine/threonine-protein kinase RBK2
Ghi_A07G09036	466.782	2607.87	5.58692	2.48205	6.62192e-254	Acid phosphatase 1
Ghi_A11G06431	16.6696	93.1215	5.5863	2.48189	1.1204e-17	PREDICTED: CASP-like protein 1E1
Ghi_A09G09266	61.2451	341.639	5.57823	2.47981	3.79117e-58	hypothetical protein F383_11736
Ghi_A03G11781	61.8472	344.636	5.57238	2.47829	1.20714e-43	Polyol transporter 5 -like protein
Ghi_A01G06336	5.66295	31.5368	5.56897	2.47741	1.60576e-06	Transcription factor bHLH93 -like protein
Ghi_A11G18726	552.263	3048.31	5.51967	2.46458	3.1185e-271	Laminin subunit gamma-1
Ghi_A06G09836	6.8479	37.755	5.51337	2.46293	1.32046e-07	hypothetical protein B456_010G186100
Ghi_A12G10811	111.224	610.756	5.49124	2.45713	4.85964e-94	hypothetical protein F383_01958
Ghi_A03G01836	197.734	1084.59	5.48511	2.45552	1.01702e-145	PREDICTED: RING-H2 finger protein ATL63
Ghi_A11G09506	58.8795	322.92	5.48443	2.45534	1.3226e-54	Endochitinase
Ghi_A01G09886	132.654	727.294	5.48265	2.45487	5.65849e-108	U-box domain-containing 15 -like protein
Ghi_A11G11631	5.94893	32.6072	5.48119	2.45449	0.000245594	PREDICTED: protein MIZU-KUSSEI 1-like
Ghi_A03G07391	24.0881	131.604	5.46347	2.44982	5.48622e-24	PREDICTED: uncharacterized protein LOC105794282
Ghi_A08G10996	44.613	243.416	5.45617	2.44789	3.25968e-42	Cyclin-dependent kinase-like 5
Ghi_A01G11491	28.825	157.257	5.45557	2.44773	2.96135e-28	PREDICTED: probable receptor protein kinase TMK1
Ghi_A05G09121	5.64562	30.7933	5.45437	2.44741	2.76796e-06	Protein IQ-DOMAIN 1 -like protein
Ghi_A11G02946	17.2534	93.4857	5.4184	2.43787	2.49111e-17	Ras-related Rab11A
Ghi_A05G08701	78.7906	424.492	5.3876	2.42964	2.70559e-68	IST1-like protein
Ghi_A10G04156	10.15	54.6234	5.3816	2.42804	6.36055e-07	2,3-bisphosphoglycerate-dependent phosphoglycerate mutase
Ghi_A01G12186	70.721	380.162	5.37551	2.4264	6.14332e-62	PIP2 protein
Ghi_A09G09676	250.018	1343.18	5.37234	2.42555	1.13398e-145	Ferritin-3, chloroplastic
Ghi_A05G00441	3.27618	17.5947	5.37048	2.42505	0.000731894	Lysosomal beta glucosidase
Ghi_A10G04586	26.1728	140.409	5.36469	2.42349	1.83134e-15	PREDICTED: pleiotropic drug resistance protein 1-like
Ghi_A05G19546	135.014	723.631	5.35967	2.42214	1.65937e-105	hypothetical protein F383_13566
Ghi_A11G06191	9.80438	52.438	5.34842	2.41911	1.30557e-09	hypothetical protein F383_11848
Ghi_A12G07201	49.693	265.389	5.34057	2.41699	6.99806e-45	Rho GTPase-activating gacA
Ghi_A10G04616	10.3954	55.3588	5.3253	2.41286	8.04395e-10	CYCA2-4: Cyclin-A2-4
Ghi_A10G01331	86.5844	460.448	5.31791	2.41086	1.91797e-72	Serine/threonine-protein kinase PBS1
Ghi_A06G10116	8.62167	45.8191	5.31441	2.40991	7.97831e-09	Protein IQ-DOMAIN 14 -like protein
Ghi_A02G00381	249.184	1324.08	5.31366	2.40971	1.1665e-162	Formate--tetrahydrofolate ligase
Ghi_A05G12626	12.1797	64.539	5.2989	2.40569	4.1343e-08	PREDICTED: isoflavone 2&apos;-hydroxylase-like
Ghi_A04G07591	19.024	100.773	5.29716	2.40522	8.44333e-13	hypothetical protein F383_10630
Ghi_A09G10186	98.7791	522.312	5.28768	2.40263	3.6267e-80	Protein ODORANT1
Ghi_A12G14461	59.7623	315.621	5.28127	2.40088	7.01549e-52	PREDICTED: probable pectinesterase/pectinesterase inhibitor 61
Ghi_A05G03066	23.2083	122.423	5.27495	2.39916	7.9437e-18	Exu regulon transcriptional regulator
Ghi_A01G09736	10.9783	57.895	5.2736	2.39879	4.60969e-07	PREDICTED: uncharacterized protein LOC105785957
Ghi_A09G02496	5.64515	29.7013	5.26139	2.39544	6.16211e-06	PREDICTED: molybdenum cofactor sulfurase
Ghi_A10G02326	97.6105	513.553	5.26125	2.3954	1.12122e-45	PREDICTED: U-box domain-containing protein 17-like
Ghi_A08G05621	399.657	2101.21	5.25753	2.39438	4.96948e-214	Protein WAX2
Ghi_A01G01046	64.8141	340.583	5.25476	2.39363	1.52313e-40	PREDICTED: leucine-rich repeat receptor-like serine/threonine-protein kinase At2g14510
Ghi_A05G00836	18.4251	96.7698	5.25206	2.39288	1.8416e-17	PREDICTED: uncharacterized protein At1g08160-like
Ghi_A05G15691	96.6286	507.357	5.25059	2.39248	1.00742e-77	Glycine--tRNA ligase beta subunit
Ghi_A05G10341	33.3105	173.733	5.21556	2.38282	2.76926e-28	proline-rich protein 3
Ghi_A01G04516	37.7528	196.862	5.21449	2.38252	1.59922e-33	hypothetical protein F383_31638
Ghi_A08G03671	12.7964	66.7006	5.21247	2.38197	6.81216e-06	PREDICTED: type I inositol 1,4,5-trisphosphate 5-phosphatase CVP2
Ghi_A08G15146	2730.39	14201.9	5.20141	2.3789	0	PREDICTED: delta(8)-fatty-acid desaturase 2-like
Ghi_A02G05506	16.0306	83.2281	5.19184	2.37625	1.08771e-06	1-aminocyclopropane-1-carboxylate synthase
Ghi_A02G04316	85.9724	446.147	5.18942	2.37557	1.59809e-30	Receptor protein kinase CLAVATA1
Ghi_A06G08221	140.443	728.729	5.18877	2.37539	3.10424e-103	CBS domain-containing CBSX5 -like protein
Ghi_A03G09821	1872.98	9717.31	5.18815	2.37522	0	3-ketoacyl-CoA synthase 37
Ghi_A03G02166	10.6965	55.3374	5.17341	2.37111	2.78608e-10	PREDICTED: uncharacterized protein LOC105788935 isoform X2
Ghi_A07G12111	181.175	930.407	5.13541	2.36048	4.0623e-123	PREDICTED: putative quinone-oxidoreductase homolog, chloroplastic
Ghi_A09G09176	4450.47	22778.8	5.1183	2.35566	0	Short-chain dehydrogenase TIC 32, chloroplastic
Ghi_A08G03301	131.189	671.19	5.11622	2.35508	8.0576e-56	Ferric uptake regulation
Ghi_A05G12581	725.992	3712.38	5.11353	2.35432	1.30646e-155	hypothetical protein F383_14115
Ghi_A06G07851	4.16691	21.2691	5.10429	2.35171	0.000227681	PREDICTED: probable LRR receptor-like serine/threonine-protein kinase At1g53430 isoform X1
Ghi_A13G12946	13.0823	66.7343	5.1011	2.35081	4.37776e-12	hypothetical protein F383_03334
Ghi_A09G14051	2469.44	12568.4	5.08959	2.34755	0	3-ketoacyl-CoA synthase 11 -like protein
Ghi_A02G09751	35.4399	180.33	5.08834	2.34719	2.24649e-25	hypothetical protein F383_05351
Ghi_A07G06171	72.5443	368.771	5.08339	2.34579	1.36526e-57	PREDICTED: fatty acyl-CoA reductase 3-like
Ghi_A03G08616	10.1053	51.3233	5.07883	2.3445	1.85058e-09	PREDICTED: DNA polymerase epsilon subunit C
Ghi_A11G09241	7.73095	39.2227	5.07346	2.34297	8.80277e-06	hypothetical protein B456_007G1839002, partial
Ghi_A06G10411	53.804	272.397	5.06276	2.33992	1.58261e-34	PREDICTED: putative serine/threonine-protein kinase-like protein CCR3
Ghi_A03G13606	44.6135	225.124	5.04609	2.33517	1.40804e-25	Protein kinase PINOID -like protein
Ghi_A05G01771	455.62	2298	5.04367	2.33447	3.63413e-216	Receptor-like serine/threonine-protein kinase NCRK
Ghi_A03G12586	79.7128	401.756	5.04004	2.33344	1.35534e-61	LRR receptor-like serine/threonine-protein kinase ERECTA
Ghi_A06G05591	30.0419	151.388	5.03922	2.3332	1.30485e-25	PREDICTED: reticulon-like protein B21 isoform X1
Ghi_A11G18356	7.13116	35.9139	5.03619	2.33233	2.98071e-06	hypothetical protein F383_13079
Ghi_A12G12336	60.9956	306.051	5.0176	2.327	5.67942e-30	PREDICTED: abscisic acid receptor PYR1-like
Ghi_A10G04416	4.16832	20.8987	5.01369	2.32587	0.000296092	hypothetical protein F383_07843
Ghi_A05G14071	4.7562	23.8266	5.00959	2.32469	9.58429e-05	Protein psi1
Ghi_A05G01006	512.58	2564.42	5.00296	2.32278	5.0928e-227	Gastrula zinc finger xFG20-1
Ghi_A05G05501	159.056	794.71	4.99642	2.3209	1.16214e-106	class III peroxidase
Ghi_A11G18701	156.384	778.967	4.98113	2.31647	1.51175e-101	PIN-formed protein 1c
Ghi_A10G05776	52.9264	263.553	4.97962	2.31604	4.76044e-42	PREDICTED: phosphatidylinositol/phosphatidylcholine transfer protein SFH12-like isoform X2
Ghi_A12G05491	265.006	1319.29	4.97833	2.31566	6.20494e-153	hypothetical protein F383_31127
Ghi_A11G14141	81.7325	406.877	4.97815	2.31561	1.46172e-61	hypothetical protein B456_007G261500
Ghi_A09G13781	7.45948	37.0379	4.96521	2.31185	1.12899e-06	PREDICTED: cysteine synthase
Ghi_A12G07246	185.529	917.216	4.9438	2.30562	1.24424e-117	3-ketoacyl-CoA synthase 43
Ghi_A05G12236	7.42847	36.6711	4.93656	2.30351	0.00026215	PREDICTED: mitogen-activated protein kinase kinase kinase YODA-like isoform X1
Ghi_A11G01311	8.62308	42.5429	4.9336	2.30264	1.99459e-06	PREDICTED: uncharacterized protein LOC105801932 isoform X1
Ghi_A13G10146	96.661	476.222	4.92673	2.30063	9.34276e-70	PREDICTED: basic leucine zipper 34-like
Ghi_A11G05021	19.9051	97.901	4.91838	2.29818	5.71644e-14	PREDICTED: RING-H2 finger protein ATL67
Ghi_A11G10996	25.2665	123.508	4.88819	2.2893	1.15111e-20	PREDICTED: UPF0481 protein At3g47200-like
Ghi_A13G04331	14.2549	69.6641	4.88702	2.28896	3.86321e-12	PREDICTED: uncharacterized protein LOC105782756
Ghi_A09G09971	87.4132	426.671	4.88108	2.2872	5.00879e-63	PREDICTED: annexin D5-like isoform X1
Ghi_A09G10096	5.9389	28.9502	4.87467	2.2853	1.68646e-05	PREDICTED: probable serine/threonine-protein kinase At1g18390
Ghi_A05G22061	10.4182	50.5937	4.85627	2.27985	5.01725e-09	PREDICTED: protein LONGIFOLIA 1-like
Ghi_A04G08111	5.06363	24.5644	4.85114	2.27832	9.11987e-05	putative WRKY transcription factor 4 -like protein
Ghi_A08G06476	4.16101	20.1633	4.84578	2.27673	0.000494682	S-type anion channel SLAH3 -like protein
Ghi_A08G13936	4.16101	20.1625	4.84558	2.27667	0.000494682	PREDICTED: uncharacterized protein LOC105792711
Ghi_A12G11946	24.3709	118.004	4.842	2.2756	9.04059e-17	PREDICTED: uncharacterized protein LOC105764922
Ghi_A02G02236	5.37969	26.0207	4.83684	2.27407	5.36904e-05	hypothetical protein F383_34413
Ghi_A02G00136	15.165	73.2975	4.83335	2.27302	1.2492e-12	Ras-related RABA5d -like protein
Ghi_A05G11071	24.3727	117.669	4.82791	2.2714	1.51699e-19	proline-rich protein
Ghi_A03G00976	19.3181	93.1264	4.82069	2.26924	1.03635e-15	Flavonoid 3&apos;,5&apos;-hydroxylase
Ghi_A10G01776	32.4561	156.17	4.81173	2.26655	2.27861e-25	PREDICTED: alpha-galactosidase-like isoform X1
Ghi_A05G03511	81.1676	390.42	4.81005	2.26605	1.24458e-57	ABC transporter G family member 32
Ghi_A07G01756	322.301	1548.72	4.80521	2.2646	6.3814e-164	Cadherin-16
Ghi_A11G01821	33.9158	162.769	4.79923	2.2628	2.86448e-26	PREDICTED: transcription factor TCP14-like
Ghi_A09G12581	5.04312	24.1849	4.79563	2.26172	0.000229648	PREDICTED: oxysterol-binding protein-related protein 2A-like isoform X3
Ghi_A13G12016	19.0541	91.2866	4.79091	2.2603	7.53245e-13	Fibrocystin-L
Ghi_A06G05991	156.454	746.439	4.77099	2.25429	1.66893e-66	PREDICTED: CBL-interacting serine/threonine-protein kinase 25
Ghi_A02G00981	4.45748	21.2598	4.76947	2.25383	0.000363255	PREDICTED: histone acetyltransferase KAT6B isoform X1
Ghi_A10G02016	55.2736	263.246	4.7626	2.25175	1.17933e-29	PREDICTED: protein E6 isoform X1
Ghi_A09G02771	27.6424	131.581	4.7601	2.25099	1.68805e-13	PREDICTED: short-chain dehydrogenase TIC 32, chloroplastic-like isoform X2
Ghi_A11G06086	4.16466	19.7941	4.75288	2.2488	0.000636477	PREDICTED: zinc finger protein 6-like
Ghi_A01G07956	17.8377	84.6638	4.74634	2.24682	3.31382e-14	PREDICTED: probable calcium-binding protein CML25
Ghi_A09G10206	102.82	487.179	4.73818	2.24433	1.40525e-68	hypothetical protein F383_27543
Ghi_A09G07351	11.6087	54.9648	4.7348	2.2433	8.40065e-07	Imidazolonepropionase
Ghi_A12G06091	7.74463	36.6643	4.73416	2.24311	1.25911e-06	PREDICTED: zinc finger protein ZAT9-like
Ghi_A07G12246	83.5736	395.144	4.7281	2.24126	2.33657e-57	PREDICTED: uncharacterized protein LOC105804691
Ghi_A02G05966	295.867	1398.45	4.72661	2.24081	3.77543e-151	putative calcium-binding CML50 -like protein
Ghi_A11G08036	6.83281	32.2581	4.72106	2.23911	6.72776e-06	epidermal patterning factor-like protein 9
Ghi_A01G05851	105.265	495.267	4.70495	2.23418	4.09446e-69	PREDICTED: protein MIZU-KUSSEI 1-like
Ghi_A05G07746	20.8297	97.8539	4.69781	2.23199	1.1124e-08	PREDICTED: methionine S-methyltransferase-like
Ghi_A09G15191	197.094	922.976	4.68293	2.22741	2.69173e-112	Uromodulin
Ghi_A01G07901	201.217	935.77	4.65054	2.2174	1.04917e-62	PREDICTED: probable sulfate transporter 3.3
Ghi_A09G03726	30.6131	142.218	4.64566	2.21588	1.21103e-15	putative peroxygenase 3 -like protein
Ghi_A06G01006	80.8663	375.399	4.64222	2.21481	6.26495e-54	Protein SSH4
Ghi_A05G01461	164.697	763.965	4.6386	2.21369	1.51877e-96	Nudix hydrolase 9 -like protein
Ghi_A07G06311	87.3578	404.368	4.62887	2.21066	2.65218e-57	PREDICTED: uncharacterized protein At5g41620-like isoform X1
Ghi_A04G00451	4.75301	21.9966	4.62793	2.21037	0.000342201	hypothetical protein B456_009G444800
Ghi_A06G10676	792.399	3666.6	4.62721	2.21014	4.38784e-247	Monoglyceride lipase
Ghi_A02G05061	11.5859	53.5183	4.61925	2.20766	4.17725e-09	PREDICTED: uncharacterized protein LOC105788204
Ghi_A04G02641	4.76126	21.9889	4.61829	2.20736	0.000342201	Uncharacterized protein F383_24628
Ghi_A13G11976	180.23	831.34	4.61266	2.2056	1.91862e-102	PREDICTED: pectin acetylesterase 12-like
Ghi_A11G10486	75.5312	347.538	4.60125	2.20202	4.95305e-50	Wall-associated receptor kinase-like 14
Ghi_A11G12611	426.06	1951.24	4.57973	2.19526	1.89287e-179	hypothetical protein F383_28824
Ghi_A11G04191	203.792	932.27	4.57461	2.19365	1.23856e-110	PREDICTED: uncharacterized protein LOC105802548
Ghi_A12G08401	15.1457	69.2751	4.5739	2.19342	1.97457e-11	PREDICTED: QWRF motif-containing protein 3-like
Ghi_A11G03416	558.608	2551.12	4.56692	2.19122	4.53755e-152	CREB-binding
Ghi_A12G07681	17.8486	81.3581	4.55825	2.18848	3.09373e-13	Stachyose synthase
Ghi_A03G08771	13.9594	63.3942	4.54133	2.18311	0.000279039	Uncharacterized protein F383_19724
Ghi_A02G09811	423.116	1918.27	4.53367	2.18068	9.77553e-176	Lysosomal alpha-mannosidase
Ghi_A06G09111	5.34961	24.1855	4.52097	2.17663	0.000183491	PREDICTED: CSC1-like protein ERD4
Ghi_A05G09596	316.315	1424.24	4.50259	2.17076	1.35731e-145	putative membrane C2G11.09
Ghi_A13G13221	13.3743	60.11	4.49443	2.16814	6.56471e-09	hypothetical protein B456_013G237700
Ghi_A11G06786	5.95258	26.7476	4.49345	2.16782	0.000863587	putative alpha-ketoglutarate-dependent dioxygenase ABH5
Ghi_A13G01486	26.7645	120.228	4.49208	2.16738	9.97313e-19	Xylulose kinase
Ghi_A02G05331	8.32567	37.3832	4.49012	2.16675	1.86032e-06	PREDICTED: ABC transporter C family member 10-like isoform X4
Ghi_A12G05201	19.3546	86.8766	4.48867	2.16629	9.90785e-07	Helicase required for RNAi-mediated heterochromatin assembly 1
Ghi_A07G02196	207.953	927.461	4.45995	2.15703	1.7922e-107	PREDICTED: calmodulin-like protein 3
Ghi_A08G13546	28.2258	125.752	4.45522	2.1555	2.73016e-13	PREDICTED: protein NUCLEAR FUSION DEFECTIVE 4-like
Ghi_A06G12626	22.5971	100.428	4.44429	2.15195	1.04323e-15	PREDICTED: uncharacterized protein LOC105773773 isoform X1
Ghi_A09G08546	5.04406	22.3619	4.43332	2.14839	0.000410679	PREDICTED: zinc finger protein ZAT5
Ghi_A12G03391	8.02105	35.5526	4.43241	2.14809	4.13712e-06	PREDICTED: ocs element-binding factor 1-like
Ghi_A10G09231	27875.1	123227	4.42069	2.14427	0	alpha-expansin 1
Ghi_A07G09006	222.245	982.453	4.42057	2.14423	4.76602e-111	PREDICTED: long-chain-alcohol oxidase FAO2 isoform X2
Ghi_A05G03831	140.737	618.784	4.39675	2.13644	1.03899e-77	hypothetical protein F383_14119
Ghi_A05G15386	1175.69	5153.94	4.38377	2.13217	3.5787e-264	hypothetical protein B456_009G275900
Ghi_A12G07101	110.318	480.565	4.3562	2.12307	1.36445e-62	Auxin response factor 9 -like protein
Ghi_A05G09576	22.0046	95.6836	4.34834	2.12047	1.01207e-14	PREDICTED: protein EXORDIUM-like 7
Ghi_A03G11221	7.43991	32.257	4.33568	2.11626	1.60029e-05	PREDICTED: brefeldin A-inhibited guanine nucleotide-exchange protein 1-like
Ghi_A10G07371	8.04288	34.8327	4.33088	2.11466	6.71114e-06	37 kDa inner envelope membrane, chloroplastic
Ghi_A12G04291	147.213	636.4	4.323	2.11203	4.42952e-78	PREDICTED: BTB/POZ domain-containing protein At5g67385-like
Ghi_A07G02691	210.51	903.493	4.29192	2.10162	3.62559e-50	AF443118_1polyphosphoinositide binding protein
Ghi_A11G08076	89.768	383.825	4.27574	2.09617	9.14695e-51	Fimbrin-like protein 2
Ghi_A08G02516	12.1953	52.0556	4.26851	2.09373	7.63238e-07	putative membrane C2G11.09
Ghi_A05G10401	115.345	492.333	4.26836	2.09368	1.51328e-62	hypothetical protein F383_14749
Ghi_A01G10451	7.13529	30.4251	4.26403	2.09222	3.56439e-05	PREDICTED: uncharacterized protein LOC105786099
Ghi_A01G04991	35.6444	151.802	4.25879	2.09044	4.69875e-13	Serine/threonine-protein kinase PBS1
Ghi_A05G16446	10.4233	44.353	4.25519	2.08922	3.46911e-07	Transcription elongation factor A N-terminal and central domain-containing 2
Ghi_A08G12696	11.029	46.9264	4.25484	2.0891	6.36717e-05	PREDICTED: homeobox protein knotted-1-like 10
Ghi_A05G03236	9.82845	41.7982	4.25278	2.08841	8.20349e-07	Interferon-induced with tetratricopeptide repeats 2
Ghi_A05G14266	5.34643	22.7264	4.25077	2.08772	0.000485458	hypothetical protein B456_009G250900
Ghi_A11G12431	222.623	945.813	4.2485	2.08696	1.3833e-103	Formin-like protein 6
Ghi_A01G01501	27.0673	113.639	4.19837	2.06983	1.06883e-16	NAC domain-containing 21/22 -like protein
Ghi_A06G08351	9.52842	39.9682	4.19462	2.06854	1.80181e-06	PREDICTED: ABC transporter H family member 4-like
Ghi_A08G12466	65.1328	273.13	4.19343	2.06813	5.3946e-37	PREDICTED: protein NUCLEAR FUSION DEFECTIVE 4-like
Ghi_A11G08651	30.0493	125.742	4.18452	2.06506	2.85602e-18	hypothetical protein F383_09777
Ghi_A01G07696	5.96851	24.9351	4.17778	2.06273	0.000257079	PREDICTED: serine/threonine-protein kinase BRI1-like 2
Ghi_A10G01371	5.35327	22.3631	4.17746	2.06263	0.00061405	putative xyloglucan endotransglucosylase/hydrolase 8 -like protein
Ghi_A10G09246	184.535	769.637	4.1707	2.06029	7.32235e-25	AF195865_1lipid transfer protein precursor
Ghi_A12G07496	16.6391	69.304	4.16513	2.05836	1.53859e-09	hypothetical protein B456_008G134500
Ghi_A10G10281	11.8937	49.4967	4.16158	2.05713	9.33343e-08	PREDICTED: protein kinase 2A, chloroplastic-like
Ghi_A09G02931	265.543	1104.46	4.15924	2.05632	4.67034e-113	PREDICTED: protein EXORDIUM-like 3
Ghi_A02G09931	171.43	712.923	4.15867	2.05612	4.53082e-82	big1
Ghi_A04G07656	12.7918	53.1379	4.15407	2.05452	2.92888e-08	Endoglucanase E1
Ghi_A11G18501	52.9296	219.274	4.14274	2.05059	1.57105e-15	hypothetical protein F383_24787
Ghi_A05G11786	413.521	1709.09	4.13301	2.04719	4.20476e-142	Transmembrane protein
Ghi_A11G09251	54.376	223.962	4.11877	2.04221	2.10597e-30	PREDICTED: probable serine/threonine-protein kinase At1g18390 isoform X3
Ghi_A07G12756	45.4733	186.926	4.11067	2.03937	8.85023e-26	Magnesium transporter MRS2-2 -like protein
Ghi_A05G04496	24.0967	98.9894	4.10801	2.03844	2.11911e-14	Protein phosphatase 2C 16 -like protein
Ghi_A06G05941	53.2242	218.113	4.098	2.03492	1.48257e-29	hypothetical protein F383_11015
Ghi_A10G08736	21.3821	87.5984	4.09682	2.0345	5.05308e-12	PREDICTED: probable LRR receptor-like serine/threonine-protein kinase At1g34110 isoform X2
Ghi_A05G23221	9.22417	37.7554	4.0931	2.03319	5.00317e-06	hypothetical protein B456_012G025400
Ghi_A07G07611	67.154	274.211	4.08331	2.02974	4.19106e-36	hypothetical protein F383_01507
Ghi_A01G03971	260.813	1064.48	4.0814	2.02906	5.68887e-108	putative serine/threonine-protein kinase WNK11
Ghi_A05G12196	149.858	611.043	4.07747	2.02767	4.02315e-71	PREDICTED: dof zinc finger protein DOF1.6-like
Ghi_A07G08396	61.5896	250.423	4.066	2.02361	4.85755e-23	PREDICTED: probable methyltransferase PMT15
Ghi_A02G09121	34.1866	138.958	4.06469	2.02315	1.95056e-19	Peter Pan-like protein
Ghi_A08G09996	149.222	605.546	4.05803	2.02078	3.15078e-70	Bifunctional dihydroflavonol 4-reductase/flavanone 4-reductase
Ghi_A08G07356	27.6498	112.196	4.05776	2.02068	5.9807e-16	Beta-1,3-N-acetylglucosaminyltransferase lunatic fringe
Ghi_A05G08916	90.4507	367.003	4.05749	2.02059	1.65392e-35	Protein CHUP1, chloroplastic -like protein
Ghi_A05G23561	11.3072	45.8311	4.05328	2.01909	4.45819e-07	Asparticase nepenthesin-1
Ghi_A04G07541	7.42257	30.0712	4.05132	2.01839	6.72696e-05	PREDICTED: protein ALTERED XYLOGLUCAN 4-like
Ghi_A08G14771	8.60068	34.8224	4.04879	2.01749	1.50652e-05	tRNA 2-thiocytidine biosynthesis TtcA
Ghi_A08G10291	16.0525	64.8638	4.04073	2.01462	9.89526e-07	PREDICTED: uncharacterized protein LOC105791983
Ghi_A08G10741	13.1024	52.7723	4.02768	2.00995	0.00011334	hypothetical protein B456_004G198200
Ghi_A13G12126	132.937	534.836	4.02324	2.00836	5.64143e-63	hypothetical protein F383_14095
Ghi_A07G06406	70.1669	282.266	4.02277	2.00819	1.7e-36	BEL1-like homeodomain protein 1
Ghi_A13G10171	72.195	290.349	4.02174	2.00782	2.26477e-37	PREDICTED: transcription factor TCP4-like
Ghi_A05G09701	6.84425	27.4858	4.0159	2.00572	0.000159812	Calcyclin-binding
Ghi_A02G03841	532.963	2129.54	3.99566	1.99843	6.09031e-162	tRNA uridine 5-carboxymethylaminomethyl modification enzyme MnmG
Ghi_A03G01011	43.7473	174.506	3.98894	1.99601	1.63511e-23	Glyoxylate reductase
Ghi_A06G03641	197.473	787.433	3.98754	1.9955	1.6153e-84	AF367245_1ceramide glucosyltransferase
Ghi_A13G10346	34.1962	136.352	3.98734	1.99543	9.42616e-19	PREDICTED: putative F-box protein At1g67390
Ghi_A07G01551	79.9486	318.187	3.97989	1.99273	4.42217e-40	temperature-induced lipocalin&apos;
Ghi_A13G00486	10.9871	43.6309	3.97111	1.98954	0.000581009	PREDICTED: uncharacterized protein LOC105783932
Ghi_A11G18331	85.5874	339.776	3.96992	1.98911	2.50801e-42	Lysine--tRNA ligase
Ghi_A07G01141	15.1776	60.103	3.95998	1.98549	7.87807e-09	PREDICTED: leucine-rich repeat extensin-like protein 5
Ghi_A02G08826	99.6417	394.04	3.95457	1.98352	6.43125e-48	ADP-ribosylation factor-like protein 8B
Ghi_A05G17386	120.445	476.188	3.95357	1.98316	3.6434e-56	PREDICTED: serine/threonine-protein kinase-like protein CCR2
Ghi_A09G00086	309.22	1221.42	3.95	1.98185	2.94328e-114	hypothetical protein F383_04818
Ghi_A09G13981	162.987	643.324	3.94709	1.98079	1.58373e-71	PREDICTED: LOW QUALITY PROTEIN: ATP-sulfurylase 3, chloroplastic
Ghi_A06G03116	1144.59	4514.28	3.94401	1.97966	1.30213e-222	hypothetical protein B456_010G066100
Ghi_A02G04736	127.062	499.679	3.93255	1.97546	3.88787e-58	Trihelix transcription factor GTL1 -like protein
Ghi_A12G08496	11.8874	46.5562	3.91645	1.96955	6.05199e-07	Expansin-B3 -like protein
Ghi_A11G04936	8.63217	33.7254	3.90694	1.96604	3.00932e-05	Beta-1,3-N-acetylglucosaminyltransferase lunatic fringe
Ghi_A08G06866	7.42257	28.9611	3.90176	1.96412	0.000134677	PREDICTED: B3 domain-containing transcription factor NGA1-like isoform X1
Ghi_A08G15161	85.3345	332.449	3.89583	1.96193	1.0064e-40	reversion-to-ethylene sensitivity1 -like protein
Ghi_A09G15241	22.904	89.0894	3.88968	1.95965	2.17296e-12	PREDICTED: probable serine/threonine-protein kinase WNK3 isoform X1
Ghi_A02G01741	22.021	85.4192	3.87899	1.95568	6.73538e-12	PREDICTED: protein RALF-like 33
Ghi_A04G00276	327.042	1267.52	3.87572	1.95446	1.11558e-114	PREDICTED: uncharacterized protein LOC105768554
Ghi_A05G06271	46.1256	178.543	3.87081	1.95264	2.90553e-23	PREDICTED: protein IQ-DOMAIN 1-like
Ghi_A01G01416	18.7526	72.5834	3.87058	1.95255	3.05656e-10	Adenine deaminase
Ghi_A05G11256	6.25224	24.1965	3.87006	1.95235	0.000599551	PREDICTED: uncharacterized protein LOC105766822
Ghi_A12G03306	78.3151	302.406	3.8614	1.94913	3.4402e-37	PREDICTED: GDP-mannose 4,6 dehydratase 1
Ghi_A06G08016	20.8174	80.2588	3.85537	1.94687	3.60919e-11	PREDICTED: vacuolar protein 8-like
Ghi_A06G11566	21.6999	83.5785	3.85156	1.94544	3.22206e-10	PREDICTED: probable receptor-like protein kinase At1g80640
Ghi_A05G08921	129.342	497.752	3.84834	1.94424	1.50412e-56	GDSL esterase/lipase APG -like protein
Ghi_A06G11216	262.563	1009.88	3.84624	1.94345	2.67216e-97	Cytochrome P450
Ghi_A03G02426	45.5375	174.802	3.83864	1.9406	4.14009e-09	PREDICTED: probable aquaporin TIP1-2
Ghi_A07G03371	180.827	694.006	3.83795	1.94034	3.74078e-72	hypothetical protein B456_001G067100
Ghi_A05G03701	8.0233	30.7925	3.83789	1.94031	8.97364e-05	Orotate phosphoribosyltransferase
Ghi_A11G04036	11.2976	43.2467	3.82796	1.93657	2.23584e-06	PREDICTED: cinnamoyl-CoA reductase 1-like
Ghi_A07G12726	59.5175	227.267	3.8185	1.933	1.66802e-28	auxin-responsive protein
Ghi_A01G07661	179.229	683.647	3.81437	1.93144	4.05354e-72	Purple acid phosphatase 3 -like protein
Ghi_A09G11721	16.0584	61.2302	3.81297	1.93092	1.22106e-08	PREDICTED: protein ASPARTIC PROTEASE IN GUARD CELL 1-like
Ghi_A07G11886	30.9391	117.675	3.80342	1.9273	1.29526e-15	PREDICTED: ras-related protein RABB1c-like
Ghi_A05G02031	11.8842	45.0882	3.79397	1.92371	1.4993e-06	hypothetical protein B456_009G114200
Ghi_A01G02516	7.73225	29.3258	3.79265	1.92321	0.000154478	Transcription factor VIP1 -like protein
Ghi_A09G09071	20.8154	78.8073	3.78601	1.92068	8.86453e-11	AF512542_1alpha-expansin precursor
Ghi_A09G11116	52.6491	199.042	3.78054	1.91859	5.08416e-25	Oxysterol-binding-related protein 2A -like protein
Ghi_A07G11426	142.66	538.818	3.77694	1.91722	2.22667e-24	PREDICTED: uncharacterized protein LOC104434852
Ghi_A03G01056	171.741	648.472	3.77588	1.91681	2.20645e-68	hypothetical protein B456_003G163200
Ghi_A12G07336	285.928	1079.25	3.77454	1.9163	1.29246e-99	PREDICTED: caffeic acid 3-O-methyltransferase-like
Ghi_A03G10101	45.4768	171.546	3.77216	1.91539	4.20908e-10	PREDICTED: NAC transcription factor 29-like
Ghi_A05G14271	110.53	415.346	3.75776	1.90987	2.73932e-47	2-oxoisovalerate dehydrogenase subunit alpha, mitochondrial
Ghi_A08G01991	32.1213	120.604	3.75463	1.90867	9.52301e-16	Transcription factor MYB3 -like protein
Ghi_A01G03141	1409.83	5291.16	3.75304	1.90806	2.76024e-220	benzoquinone reductase
Ghi_A06G08361	12154	45577.5	3.75001	1.9069	3.58959e-305	hypothetical protein F383_03889
Ghi_A01G12891	81.4951	305.345	3.74679	1.90566	3.13716e-36	BAG family molecular chaperone regulator 4
Ghi_A11G16386	23.1945	86.8913	3.7462	1.90543	1.19271e-11	PREDICTED: uncharacterized protein LOC105761108
Ghi_A10G10226	15.4677	57.9035	3.74352	1.90439	4.4591e-08	PREDICTED: uncharacterized protein LOC105777930
Ghi_A11G14216	241.723	903.656	3.7384	1.90242	6.98842e-87	plsB
Ghi_A07G07946	9.82255	36.6582	3.73204	1.89997	2.10312e-05	O-acyltransferase WSD1 -like protein
Ghi_A09G02271	31.2347	116.562	3.73181	1.89988	3.59333e-15	2-dehydro-3-deoxy-D-gluconate 5-dehydrogenase
Ghi_A07G05396	65.455	243.752	3.72397	1.89684	1.64041e-29	3-ketoacyl-CoA synthase 48
Ghi_A11G16121	3397.66	12647.5	3.72241	1.89624	9.6765e-267	hypothetical protein F383_12676
Ghi_A04G07996	23.7377	88.3482	3.72185	1.89602	6.63439e-10	hypothetical protein F383_06883
Ghi_A12G07276	32.4137	120.248	3.7098	1.89134	1.68748e-15	Protein IQ-DOMAIN 14 -like protein
Ghi_A07G12091	83.5437	309.759	3.70774	1.89054	3.1025e-36	Serine/threonine-protein kinase OXI1
Ghi_A09G03251	152.853	566.321	3.70501	1.88948	6.94681e-60	hypothetical protein F383_14633
Ghi_A01G11926	74.9293	277.57	3.70443	1.88925	3.6985e-15	hypothetical protein F383_20034
Ghi_A11G08756	15.7497	58.311	3.70237	1.88845	0.00011757	hypothetical protein B456_007G173600
Ghi_A09G07286	195.657	721.126	3.68566	1.88192	9.65526e-70	Glycerol-3-phosphate dehydrogenase
Ghi_A03G09581	22.2865	82.1221	3.68484	1.8816	7.25417e-11	PREDICTED: cyclin-D1-1
Ghi_A05G04331	20.8032	76.5971	3.682	1.88049	3.32894e-10	pectin methylesterase
Ghi_A04G08116	37.1785	136.35	3.66743	1.87477	3.55355e-17	PREDICTED: probable protein S-acyltransferase 22
Ghi_A05G12996	134.128	491.199	3.66217	1.8727	4.15587e-24	PREDICTED: uncharacterized protein LOC105769389
Ghi_A12G13401	19.0546	69.6327	3.65438	1.86963	8.90217e-06	Histidine--tRNA ligase
Ghi_A06G09576	294.913	1077.69	3.65425	1.86958	9.45411e-96	hypothetical protein F383_01404
Ghi_A09G00401	69.8655	255.161	3.65218	1.86876	4.97664e-30	PREDICTED: two-pore potassium channel 3-like isoform X1
Ghi_A13G11931	7.74097	28.2125	3.64456	1.86575	0.000301302	PREDICTED: uncharacterized protein LOC105783157
Ghi_A09G14141	19.0405	69.3028	3.63976	1.86384	8.47473e-08	DNA-binding HEXBP
Ghi_A11G14056	206.436	750.302	3.63454	1.86177	1.14927e-42	PREDICTED: binding partner of ACD11 1 isoform X2
Ghi_A11G15036	117.178	424.792	3.62519	1.85806	4.24162e-44	Phosphoenolpyruvate carboxylase kinase 1 -like protein
Ghi_A05G15966	10.4177	37.7608	3.62466	1.85785	2.177e-05	PREDICTED: laccase-14-like
Ghi_A08G00746	15.1768	54.9909	3.62336	1.85733	1.83699e-07	PREDICTED: protochlorophyllide-dependent translocon component 52, chloroplastic-like
Ghi_A09G13331	155.173	561.694	3.61979	1.85591	6.29264e-30	PREDICTED: B-box zinc finger protein 24-like
Ghi_A05G09876	42.8588	155.064	3.61801	1.8552	5.05895e-19	PREDICTED: LOW QUALITY PROTEIN: GDSL esterase/lipase At1g29670
Ghi_A05G17761	58.5875	211.843	3.61585	1.85433	3.51406e-25	hypothetical protein F383_14753
Ghi_A04G05661	24.0447	86.8749	3.61306	1.85322	3.46034e-11	hypothetical protein F383_05466
Ghi_A04G06806	1436.48	5190.05	3.61302	1.8532	4.17675e-208	PREDICTED: peptidyl-prolyl cis-trans isomerase-like
Ghi_A11G03016	7.12339	25.6638	3.60275	1.8491	0.000705756	Multidrug resistance 1
Ghi_A12G10241	14.2708	51.33	3.59684	1.84673	0.000326708	Pentatricopeptide repeat-containing -like protein
Ghi_A06G05011	182.568	655.42	3.59001	1.84399	5.15587e-65	Protein piccolo
Ghi_A10G03101	5212.31	18697.3	3.58714	1.84283	5.21585e-267	protein strubbelig-receptor family 6
Ghi_A04G02591	110.088	394.076	3.57964	1.83981	2.39996e-39	E3 ubiquitin-protein ligase MGRN1
Ghi_A09G05106	8.31789	29.7003	3.57065	1.83619	0.000247554	Putative phospholipid-transporting ATPase 4 -like protein
Ghi_A08G15271	55.8666	199.043	3.56283	1.83302	2.21612e-23	hypothetical protein F383_07419
Ghi_A05G02021	349.636	1244.13	3.55836	1.83121	5.34914e-102	PREDICTED: methionine S-methyltransferase-like
Ghi_A05G18346	25.8779	92.0388	3.55666	1.83052	2.89853e-10	U-box domain-containing 6 -like protein
Ghi_A09G07416	211.138	748.814	3.54656	1.82642	1.27483e-54	hypothetical protein F383_21802
Ghi_A08G08471	7.13435	25.2966	3.54575	1.82609	0.000874161	PREDICTED: uncharacterized protein LOC105791603
Ghi_A09G12106	19.0235	67.4446	3.54534	1.82592	9.70621e-09	60S acidic ribosomal P1
Ghi_A04G02671	21.4171	75.9063	3.54419	1.82546	2.68128e-09	PREDICTED: uncharacterized protein LOC105766232 isoform X1
Ghi_A01G04901	16.0411	56.8322	3.54292	1.82494	1.72741e-07	hypothetical protein F383_20417
Ghi_A08G07706	11.5918	41.0676	3.5428	1.82489	1.19536e-05	PREDICTED: probable glycerol-3-phosphate acyltransferase 3
Ghi_A11G08461	170.497	603.728	3.54098	1.82415	5.38163e-60	RNA-binding Musashi
Ghi_A02G06646	101.098	357.738	3.53853	1.82315	6.9463e-39	PREDICTED: PRA1 family protein F3
Ghi_A12G07286	289.237	1023.38	3.5382	1.82302	6.42665e-54	hypothetical protein B456_008G130500
Ghi_A08G09931	657.461	2323.73	3.5344	1.82147	2.09035e-145	hypothetical protein F383_32162
Ghi_A01G00016	82.643	291.82	3.53109	1.82011	2.25514e-25	PREDICTED: uncharacterized protein LOC105772529
Ghi_A11G04716	189.084	667.531	3.53033	1.8198	1.3562e-64	Uncharacterized protein F383_06242
Ghi_A08G15316	45.7875	161.642	3.53028	1.81978	2.06809e-18	pentafunctional arom polypeptide
Ghi_A07G01671	266.26	938.745	3.52567	1.8179	1.29549e-30	hypothetical protein F383_30923
Ghi_A03G08306	11.0181	38.8448	3.52555	1.81785	2.2314e-05	ESR (CLE)-related 16 -like protein
Ghi_A01G02351	203.949	718.887	3.52483	1.81755	7.51285e-31	PREDICTED: cytochrome P450 87A3-like
Ghi_A05G10856	48.1739	169.762	3.52395	1.81719	1.8399e-12	Aminomethyltransferase, mitochondrial
Ghi_A09G14416	8.32791	29.3319	3.52212	1.81644	0.000307011	PREDICTED: peroxisomal membrane protein PMP22
Ghi_A01G04376	35.7053	125.727	3.52123	1.81608	2.99982e-15	Kinesin-4 -like protein
Ghi_A10G01281	345.706	1216.76	3.51962	1.81542	4.34255e-99	hypothetical protein F383_19757
Ghi_A08G15276	7.72589	27.1324	3.51188	1.81224	0.000576899	putative beta-1,4-xylosyltransferase IRX9H -like protein
Ghi_A07G10196	26.4906	92.7333	3.50061	1.8076	1.67148e-11	DAZ-associated 1
Ghi_A04G07921	37.1836	130.14	3.49992	1.80732	1.27977e-15	hypothetical protein F383_02907
Ghi_A02G07146	27.3623	95.7148	3.49806	1.80655	3.91803e-05	FCH and double SH3 domains 1
Ghi_A12G06696	1124.13	3929.32	3.49543	1.80547	5.00206e-48	PREDICTED: uncharacterized protein At3g61260-like
Ghi_A04G03071	70.7744	247.1	3.49138	1.8038	1.04501e-27	Squamosa promoter-binding-like protein 9
Ghi_A05G05191	131.172	457.82	3.49023	1.80332	4.31718e-47	putative GMP synthase
Ghi_A04G04066	13.9689	48.7483	3.48977	1.80313	1.87648e-06	PREDICTED: uncharacterized protein LOC105766645
Ghi_A03G01936	114.738	398.48	3.47296	1.79617	1.2206e-41	PREDICTED: 4-coumarate--CoA ligase-like 7
Ghi_A10G14341	74.5999	258.755	3.46857	1.79434	2.22097e-14	DEAD-box ATP-dependent RNA helicase 38 -like protein
Ghi_A05G21026	50.5428	174.86	3.45964	1.79062	4.08607e-20	PREDICTED: uncharacterized protein LOC105780280 isoform X1
Ghi_A04G03861	79.0919	273.092	3.45284	1.78779	7.3008e-30	LL-diaminopimelate aminotransferase
Ghi_A12G07906	32.7037	112.907	3.45243	1.78761	1.14191e-06	PREDICTED: uncharacterized protein LOC105764088
Ghi_A13G04831	379.982	1310.91	3.44993	1.78657	2.20312e-101	PREDICTED: non-specific phospholipase C3-like
Ghi_A06G07566	22.3176	76.9932	3.44989	1.78655	1.46004e-09	hypothetical protein F383_31410
Ghi_A10G08496	14.8808	51.3141	3.44835	1.78591	1.13183e-06	PREDICTED: protein QUIRKY-like
Ghi_A13G13611	87.1681	299.487	3.43574	1.78062	3.38173e-32	PREDICTED: pyruvate kinase, cytosolic isozyme-like
Ghi_A02G09656	154.306	529.301	3.43021	1.7783	7.14072e-52	PREDICTED: beta-galactosidase 3-like
Ghi_A01G01546	64.2567	220.326	3.42884	1.77772	1.67298e-24	PREDICTED: probable BOI-related E3 ubiquitin-protein ligase 3
Ghi_A05G11856	20.2235	69.2787	3.42565	1.77638	1.25695e-08	PREDICTED: mannan endo-1,4-beta-mannosidase 7-like
Ghi_A02G09411	58.5437	200.525	3.42521	1.77619	1.82771e-22	Flavoprotein wrbA
Ghi_A02G00101	65.9662	225.774	3.42257	1.77508	5.80119e-25	hypothetical protein F383_02001
Ghi_A05G23986	266.785	912.115	3.41892	1.77354	2.53052e-78	PREDICTED: leucine-rich repeat extensin-like protein 2
Ghi_A11G13796	175.523	599.718	3.41676	1.77263	4.53907e-57	Protein PNS1
Ghi_A07G00221	184.634	629.747	3.41079	1.77011	3.96557e-59	PREDICTED: leucine-rich repeat extensin-like protein 4 isoform X1
Ghi_A08G01181	69.2662	236.045	3.40779	1.76884	7.671e-26	PREDICTED: plasma membrane ATPase 4-like
Ghi_A05G03131	132.038	449.383	3.40344	1.767	6.18099e-45	Monogalactosyldiacylglycerol synthase 2, chloroplastic -like protein
Ghi_A08G12496	2247.56	7648.19	3.40289	1.76676	1.01653e-212	PREDICTED: ran-binding protein 1 homolog a-like
Ghi_A06G01896	16.0758	54.6387	3.39881	1.76503	4.81534e-05	PREDICTED: putative pumilio homolog 7, chloroplastic
Ghi_A08G00681	38.3776	129.771	3.38142	1.75763	5.7225e-15	Pyrimidine 2 isoform 1
Ghi_A05G10201	234.339	790.761	3.37443	1.75464	1.5439e-51	Auxin response factor 3 -like protein
Ghi_A07G00911	55.2988	186.258	3.36822	1.75198	8.12469e-16	PREDICTED: phosphoinositide phosphatase SAC3
Ghi_A11G00156	176.907	595.661	3.36709	1.7515	1.1217e-55	putative ycf19
Ghi_A08G01591	27.0344	90.9088	3.36271	1.74962	9.16363e-11	Transcription factor protein
Ghi_A06G01706	26.7654	89.8098	3.35544	1.7465	1.23752e-10	PREDICTED: serine/threonine-protein kinase-like protein At1g28390 isoform X1
Ghi_A12G15151	55.6494	186.219	3.34628	1.74256	1.78677e-20	putative phosphatase 2C 75 -like protein
Ghi_A01G11151	46.6834	155.805	3.33749	1.73876	2.27254e-17	PREDICTED: transcription factor bHLH48-like isoform X2
Ghi_A11G10456	10.1017	33.708	3.33687	1.7385	0.000166281	PREDICTED: uncharacterized protein LOC105803851
Ghi_A04G05716	13.9575	46.5562	3.33557	1.73793	6.61971e-06	PREDICTED: protein DEFECTIVE IN EXINE FORMATION 1-like isoform X1
Ghi_A08G02576	123.369	411.33	3.33415	1.73732	1.17239e-28	Homeobox-leucine zipper HDG12 -like protein
Ghi_A05G03436	35.3742	117.666	3.32631	1.73392	2.01231e-13	PREDICTED: uncharacterized protein LOC105770995 isoform X1
Ghi_A03G02366	134.144	445.738	3.32283	1.73241	2.64732e-43	PREDICTED: receptor-like protein kinase HERK 1
Ghi_A13G04891	314.285	1043.96	3.32169	1.73192	6.98861e-83	Protein IQ-DOMAIN 1 -like protein
Ghi_A11G11611	73.1613	242.994	3.32135	1.73177	1.05309e-25	Homeobox-leucine zipper ATHB-6 -like protein
Ghi_A08G10391	42.5318	141.113	3.31783	1.73024	8.79169e-16	High molecular mass early light-inducible HV58, chloroplastic
Ghi_A07G05811	8.62214	28.595	3.31647	1.72965	0.000643735	PREDICTED: calmodulin-binding receptor-like cytoplasmic kinase 1 isoform X1
Ghi_A10G09406	13.3825	44.3516	3.31416	1.72864	1.23192e-05	PREDICTED: serine/threonine-protein kinase AtPK2/AtPK19-like
Ghi_A04G05476	9.50791	31.5096	3.31404	1.72859	0.000310536	hypothetical protein F383_22778
Ghi_A05G05301	72.8333	241.189	3.31152	1.72749	2.00311e-25	hypothetical protein F383_33408
Ghi_A05G10296	123.731	409.084	3.30624	1.72519	4.67419e-40	hypothetical protein F383_03913
Ghi_A05G24116	21.7337	71.8539	3.3061	1.72513	1.43105e-08	PREDICTED: vinorine synthase-like isoform X2
Ghi_A11G00616	88.6077	292.895	3.30553	1.72488	4.47171e-30	PREDICTED: putative transporter arsB
Ghi_A09G13561	2398.98	7924.61	3.30333	1.72392	1.87736e-42	Non-specific lipid-transfer 3
Ghi_A07G13326	48.1373	158.741	3.29767	1.72145	2.16362e-17	PREDICTED: RING-H2 finger protein ATL46
Ghi_A12G07916	48.4771	159.817	3.29676	1.72105	1.62143e-17	PREDICTED: probable galacturonosyltransferase-like 7
Ghi_A08G00581	11.0235	36.2845	3.29155	1.71877	9.82773e-05	LOB domain-containing 11 -like protein
Ghi_A09G12291	38.9351	127.939	3.28597	1.71632	2.47606e-08	PREDICTED: dynamin-related protein 12A-like
Ghi_A05G03531	138.258	453.813	3.28236	1.71473	3.08571e-43	Serine/threonine phosphatase 2A 57 kDa regulatory subunit B&apos; iota-like protein
Ghi_A05G03091	59.7796	196.135	3.28097	1.71412	6.54993e-21	PREDICTED: protein NUCLEAR FUSION DEFECTIVE 4-like
Ghi_A03G02226	49.3419	161.66	3.27632	1.71208	1.50839e-17	mitogen-activated protein kinase 9
Ghi_A13G10116	171.663	561.952	3.27358	1.71087	2.76672e-51	PREDICTED: transcriptional regulator ATRX-like
Ghi_A03G13631	11.3172	37.025	3.27157	1.70998	8.8496e-05	Potassium transporter 11
Ghi_A01G00176	185.223	605.881	3.2711	1.70977	2.45343e-54	Squalene synthase
Ghi_A11G03286	50.5652	165.334	3.26971	1.70916	7.11198e-18	PREDICTED: DNA topoisomerase 3-alpha isoform X4
Ghi_A07G06931	53.8149	175.57	3.26248	1.70597	8.332e-19	Magnesium transporter NIPA2
Ghi_A03G12186	43.0847	140.411	3.25895	1.70441	2.40774e-15	PREDICTED: uncharacterized protein At4g06744
Ghi_A07G00461	206.92	674.292	3.25871	1.7043	5.65294e-16	PREDICTED: probable RNA-dependent RNA polymerase 5 isoform X2
Ghi_A05G10961	107.958	351.131	3.25247	1.70154	3.88079e-26	hypothetical protein F383_09413
Ghi_A03G06826	455.168	1478.49	3.24823	1.69965	1.06291e-100	IST1-like protein
Ghi_A05G23681	21.0878	68.1927	3.23375	1.69321	5.94333e-08	PREDICTED: uncharacterized protein LOC105780682
Ghi_A01G01271	57.7148	186.585	3.23288	1.69282	1.21102e-19	PREDICTED: protein RALF-like 33
Ghi_A06G12386	86.5301	279.66	3.23194	1.6924	4.43368e-28	PREDICTED: nudix hydrolase 15, mitochondrial-like
Ghi_A11G04586	14.8825	48.0137	3.22618	1.68983	7.29978e-06	PREDICTED: uncharacterized protein LOC105800926
Ghi_A08G06421	133.545	430.365	3.22262	1.68823	2.59135e-28	BAHD acyltransferase DCR -like protein
Ghi_A13G01226	21.0818	67.8155	3.21677	1.68561	7.29671e-08	hypothetical protein B456_013G026400
Ghi_A13G01066	189.673	609.945	3.21578	1.68517	1.22691e-31	hypothetical protein F383_21020
Ghi_A03G02676	596.707	1918.66	3.21541	1.685	2.39116e-115	Estradiol 17-beta-dehydrogenase 12
Ghi_A08G06076	84.7733	271.971	3.20821	1.68177	3.74222e-27	Protein IQ-DOMAIN 1 -like protein
Ghi_A01G03956	16.9378	54.231	3.20178	1.67887	6.41934e-06	PREDICTED: protein TORNADO 1
Ghi_A05G13876	24.9592	79.8985	3.20116	1.6786	4.70488e-09	PREDICTED: probable serine/threonine-protein kinase mps1 isoform X1
Ghi_A10G00716	211.148	674.533	3.1946	1.67563	3.33242e-57	hypothetical protein F383_03905
Ghi_A04G02481	56.2196	179.247	3.18834	1.67281	1.28056e-18	Splicing regulatory glutamine/lysine-rich 1
Ghi_A13G14191	68.6905	218.888	3.18659	1.67201	1.56151e-21	Zinc finger A20 and AN1 domain-containing stress-associated 3 -like protein
Ghi_A05G12931	44.3071	141.118	3.185	1.67129	1.84659e-13	Squalene monooxygenase
Ghi_A11G01741	175.518	558.216	3.18039	1.6692	1.47991e-35	PREDICTED: calcium-dependent protein kinase 10
Ghi_A06G12756	16.9548	53.877	3.17769	1.66798	2.33602e-06	Alkaline ceramidase 3
Ghi_A10G08041	16.6304	52.8061	3.17529	1.66689	8.4061e-05	Sigma non-opioid intracellular receptor 1
Ghi_A09G04861	35.6799	113.264	3.17446	1.66651	2.95323e-12	PREDICTED: glucan endo-1,3-beta-glucosidase 7-like
Ghi_A07G13641	19.901	63.0505	3.16821	1.66367	3.01663e-07	PREDICTED: E3 ubiquitin-protein ligase RGLG2-like
Ghi_A12G15626	292.437	926.36	3.16773	1.66345	2.2096e-71	homeodomain protein HOX3-A
Ghi_A13G00931	94.0005	297.673	3.16672	1.66299	7.24676e-29	NADP-dependent alkenal double bond reductase P2 -like protein
Ghi_A05G03836	72.5926	229.514	3.16167	1.66069	8.90877e-22	PREDICTED: leucine-rich repeat extensin-like protein 4
Ghi_A05G00686	75.268	237.912	3.16086	1.66032	1.11603e-23	Poly
Ghi_A10G11306	27.9458	88.3316	3.16082	1.6603	9.35244e-10	PREDICTED: uncharacterized protein LOC105777481 isoform X1
Ghi_A01G08461	157.58	497.822	3.15917	1.65955	2.59756e-44	PREDICTED: U-box domain-containing protein 11-like
Ghi_A02G06196	64.5317	203.838	3.15873	1.65934	1.299e-20	PREDICTED: uncharacterized protein LOC105784222
Ghi_A06G05091	34.4931	108.895	3.15701	1.65856	1.02791e-09	Calcineurin B-like protein 10
Ghi_A11G03296	418.837	1321.13	3.15428	1.65731	4.58955e-90	PREDICTED: fatty acid amide hydrolase-like
Ghi_A06G00321	221.802	699.4	3.15326	1.65684	4.5161e-34	Beta-galactosidase 5 -like protein
Ghi_A03G04666	32.7267	103.027	3.1481	1.65448	5.0981e-10	PREDICTED: uncharacterized protein LOC105788521
Ghi_A08G11611	57.7687	181.842	3.14776	1.65433	1.4253e-18	putative ybhP
Ghi_A03G11281	123.104	387.451	3.14734	1.65413	7.56288e-36	PREDICTED: protein EXORDIUM-like 5
Ghi_A12G15141	9.79295	30.7952	3.14463	1.65289	0.000626551	PREDICTED: transcription factor bHLH118
Ghi_A03G04816	94.8785	298.046	3.14134	1.65138	1.39413e-28	PREDICTED: sugar transporter ERD6-like 6 isoform X1
Ghi_A01G05986	21.958	68.9344	3.13937	1.65048	8.37254e-06	Transcription initiation factor TFIID subunit 4
Ghi_A13G14211	458.581	1436.24	3.13192	1.64705	5.72306e-94	PREDICTED: UDP-D-apiose/UDP-D-xylose synthase 2-like
Ghi_A05G21821	20.5008	64.1678	3.13002	1.64617	2.9773e-07	Transcription factor MYB39 -like protein
Ghi_A10G09251	9735.45	30461.2	3.1289	1.64565	1.5796e-26	lipid transfer protein 3 precursor
Ghi_A09G10581	180.823	565.281	3.12616	1.64439	8.01059e-47	PREDICTED: molybdate-anion transporter-like
Ghi_A10G03246	30.9196	96.4264	3.11862	1.64091	2.26952e-10	ABC transporter B family member 19
Ghi_A05G23401	21.653	67.4425	3.1147	1.63909	0.00021695	PREDICTED: alkane hydroxylase MAH1-like
Ghi_A08G07361	18.1523	56.4643	3.11058	1.63718	1.86168e-06	PREDICTED: homeobox protein BEL1 homolog isoform X2
Ghi_A12G13911	29.1261	90.5552	3.10907	1.63648	9.18447e-10	PREDICTED: ATPase family AAA domain-containing protein 1-B-like
Ghi_A09G10011	122.109	379.392	3.10698	1.63551	1.45625e-34	PIN-formed protein 1
Ghi_A03G02131	69.5646	215.941	3.10418	1.63421	3.4104e-21	PREDICTED: uncharacterized protein LOC105788943
Ghi_A06G01051	69.8942	216.63	3.0994	1.63199	3.12249e-21	hypothetical protein F383_13364
Ghi_A05G07711	12.1888	37.7401	3.0963	1.63054	0.000730287	PREDICTED: phagocyte signaling-impaired protein isoform X1
Ghi_A11G04991	12.2002	37.754	3.09453	1.62972	0.000143551	PREDICTED: E3 ubiquitin-protein ligase TRAIP-like
Ghi_A08G13366	18.7489	57.9167	3.08907	1.62717	1.50428e-06	PREDICTED: probable glycosyltransferase At5g25310
Ghi_A09G10271	282.918	871.312	3.07974	1.62281	9.24947e-66	Inactive rhomboid 1
Ghi_A11G10781	29.7651	91.6263	3.07832	1.62214	9.0678e-10	PREDICTED: protein RALF-like 34
Ghi_A09G11036	33.6092	103.364	3.07548	1.62081	7.48792e-11	Armadillo repeat-containing kinesin-like protein 3
Ghi_A11G06441	10.3859	31.8892	3.07044	1.61844	0.00061208	transport inhibitor response 1 -like protein
Ghi_A11G03011	12.1883	37.3812	3.06697	1.61681	0.000741602	Protein spinster
Ghi_A02G09911	119.226	365.14	3.06258	1.61475	7.89552e-33	hypothetical protein F383_07828
Ghi_A02G08801	209.057	638.482	3.05411	1.61075	1.84992e-37	hypothetical protein F383_02103
Ghi_A05G15971	22.3312	68.1749	3.05291	1.61018	1.91483e-07	Protein translocase subunit SecA
Ghi_A07G01606	120.46	367.675	3.05226	1.60988	6.86659e-33	hypothetical protein F383_10344
Ghi_A11G14211	72.8963	222.473	3.05191	1.60971	2.63263e-21	PREDICTED: arabinogalactan peptide 13-like
Ghi_A07G00506	694.296	2118.38	3.05111	1.60934	1.44421e-112	hypothetical protein F383_08453
Ghi_A06G03171	36.2837	110.693	3.05076	1.60917	1.10705e-07	GAI/RGA-like protein
Ghi_A05G22361	20.2254	61.6095	3.04614	1.60698	1.67574e-05	rhamnose synthase
Ghi_A11G14576	33.03	100.436	3.04075	1.60443	1.97581e-10	PREDICTED: NAC domain-containing protein 100-like
Ghi_A01G05131	99.2426	301.7	3.04002	1.60408	1.36838e-27	chromosome segregation suda
Ghi_A09G08016	1930.61	5868.68	3.0398	1.60398	5.32834e-167	PREDICTED: aspartic proteinase nepenthesin-2
Ghi_A02G00706	38.3598	116.6	3.03964	1.6039	6.74664e-12	DUF21 domain-containing -like protein
Ghi_A12G10741	619.377	1882.53	3.0394	1.60378	3.78928e-78	PREDICTED: putative glycosyltransferase 5
Ghi_A03G02711	684.247	2079.66	3.03934	1.60376	9.1408e-111	PREDICTED: very-long-chain 3-oxoacyl-CoA reductase 1-like
Ghi_A13G03166	36.5565	111.065	3.03816	1.6032	2.21633e-11	PREDICTED: transcription factor TCP21
Ghi_A07G12081	432.944	1314.19	3.03546	1.60192	7.12304e-85	Auxin-induced in root cultures 12 -like protein
Ghi_A05G17006	55.923	169.404	3.02924	1.59895	2.26153e-06	putative phytol kinase 1, chloroplastic
Ghi_A01G09356	10.4091	31.5198	3.0281	1.59841	0.000741602	tRNA (guanine(10)-N2)-methyltransferase
Ghi_A07G00106	104.995	317.856	3.02734	1.59805	1.01121e-28	WRKY11-2
Ghi_A08G11301	354.653	1070.77	3.01919	1.59416	1.60297e-46	Rhomboid-like protease 3
Ghi_A04G01811	254.48	768.3	3.0191	1.59412	3.15043e-58	PREDICTED: endoribonuclease Dicer homolog 2-like
Ghi_A06G04021	62.7485	189.178	3.01486	1.59209	3.93623e-18	PREDICTED: uncharacterized protein LOC105774602
Ghi_A12G08191	104.721	315.641	3.01412	1.59174	2.17148e-28	PREDICTED: transcription factor TCP7-like
Ghi_A01G10546	3733.48	11247.8	3.01269	1.59105	7.8958e-190	3-ketoacyl-CoA synthase
Ghi_A03G11731	112.075	337.283	3.00943	1.58949	6.05868e-30	Oligopeptide transporter 4 -like protein
Ghi_A13G12886	16.3448	49.1182	3.00512	1.58742	1.70006e-05	Protein phosphatase 2C 56 -like protein
Ghi_A05G20656	82.9514	248.857	3.00004	1.58498	6.08668e-23	Protein YIPF1
Ghi_A05G12741	30.9092	92.7092	2.99941	1.58468	0.000182584	Centrosomal protein
Ghi_A03G03441	44.6248	133.781	2.9979	1.58395	3.18148e-13	Protoheme IX farnesyltransferase
Ghi_A08G02701	11.0112	32.9992	2.99689	1.58346	0.000592577	hypothetical protein B456_004G059900
Ghi_A09G14786	11.0162	32.9797	2.99374	1.58195	0.000592983	Eukaryotic translation initiation factor 3 subunit J
Ghi_A04G07901	59.8035	178.889	2.99128	1.58076	4.36282e-17	Nudix hydrolase 25 -like protein
Ghi_A05G21731	13.3788	39.9725	2.98775	1.57906	0.000260146	PREDICTED: vacuolar amino acid transporter 1-like
Ghi_A07G05121	45.8153	136.723	2.98421	1.57735	2.12762e-13	Formin-like protein 1
Ghi_A11G04736	433.842	1294.67	2.98419	1.57734	3.30097e-74	Remorin
Ghi_A09G02826	275.091	820.357	2.98212	1.57634	5.02124e-60	PREDICTED: subtilisin-like protease SBT1.7
Ghi_A05G09096	1080.92	3221.07	2.97992	1.57527	1.36757e-131	PREDICTED: receptor-like serine/threonine-protein kinase ALE2
Ghi_A05G03076	68.9843	205.323	2.97638	1.57356	1.75184e-12	hypothetical protein VITISV_004172
Ghi_A09G07206	89.7986	267.256	2.97618	1.57346	3.91656e-24	PREDICTED: uncharacterized protein LOC105799463
Ghi_A10G09206	937.017	2788.61	2.97605	1.5734	1.99962e-123	putative serine/threonine-protein kinase WNK5
Ghi_A05G09616	25.8809	76.9766	2.97426	1.57253	5.26855e-08	hypothetical protein F383_03985
Ghi_A04G03171	785.466	2335.54	2.97344	1.57213	1.56829e-113	Actin
Ghi_A05G05361	35.3848	105.212	2.97335	1.57209	1.51834e-10	NADP-dependent glyceraldehyde-3-phosphate dehydrogenase
Ghi_A12G10246	32.0834	95.3092	2.97067	1.57079	1.23282e-09	Transcription factor bHLH30 -like protein
Ghi_A12G13281	121.964	362.189	2.96963	1.57028	3.02891e-31	Remorin
Ghi_A06G08056	444.19	1318.87	2.96916	1.57005	4.68516e-43	PREDICTED: loricrin-like
Ghi_A03G11261	360.44	1069.98	2.96855	1.56976	8.3465e-72	Monosaccharide-sensing 2 -like protein
Ghi_A05G13646	29.1471	86.5166	2.96827	1.56962	7.60575e-09	N-lysine methyltransferase SEE1
Ghi_A06G03886	42.5173	126.104	2.96595	1.56849	2.37128e-12	Dystrophin-1
Ghi_A09G13041	82.3212	244.103	2.96525	1.56815	3.56892e-22	PREDICTED: ethylene-responsive transcription factor ERF062-like
Ghi_A09G02841	38.9483	115.484	2.96505	1.56806	2.05773e-11	hypothetical protein B456_006G065400
Ghi_A02G01936	13.9722	41.4182	2.96433	1.5677	0.000108515	Major allergen Pru ar 1
Ghi_A13G08056	197.108	584.204	2.96388	1.56749	1.60778e-22	PREDICTED: uncharacterized protein LOC105782892
Ghi_A11G09426	236.292	700.2	2.96329	1.5672	7.97026e-53	putative receptor protein kinase TMK1
Ghi_A05G22381	112.931	334.639	2.96321	1.56716	4.27728e-29	hypothetical protein F383_09534
Ghi_A04G07791	2868.77	8499.22	2.96267	1.5669	1.19925e-29	hypothetical protein B456_012G176300
Ghi_A08G06381	567.142	1679.2	2.9608	1.56599	1.0296e-94	Remorin
Ghi_A12G14136	15.761	46.5765	2.95518	1.56325	0.000413274	PREDICTED: probable receptor-like protein kinase At4g10390
Ghi_A04G05206	435.215	1286	2.95487	1.56309	2.03308e-80	PREDICTED: uncharacterized protein LOC105780169 isoform X1
Ghi_A10G05216	47.6137	140.399	2.94872	1.56009	1.67999e-13	Ovarian cancer-associated protein 2
Ghi_A07G06151	661.833	1950.16	2.9466	1.55905	4.97036e-102	PREDICTED: serine/threonine-protein kinase D6PKL2-like
Ghi_A09G10401	84.1586	247.791	2.94433	1.55794	3.01107e-16	Beta-carotene 3-hydroxylase 1, chloroplastic -like protein
Ghi_A12G05346	640.13	1884.24	2.94353	1.55755	5.39304e-100	Rhamnogalacturonate lyase
Ghi_A09G12081	70.188	206.427	2.94106	1.55633	2.18282e-15	PREDICTED: molybdate-anion transporter-like
Ghi_A04G05241	305.852	899.212	2.94003	1.55583	1.07282e-62	PREDICTED: short-chain dehydrogenase TIC 32, chloroplastic-like
Ghi_A07G13206	435.52	1279.44	2.93774	1.5547	2.35429e-79	PREDICTED: uncharacterized protein LOC105768315
Ghi_A01G04306	148.718	436.573	2.93557	1.55364	6.62694e-36	Transmembrane C9orf5
Ghi_A03G13426	71.3214	209.315	2.93482	1.55327	4.38762e-19	hypothetical protein F383_01774
Ghi_A06G01971	34.5063	101.208	2.93304	1.5524	1.83881e-07	Random slug 5
Ghi_A02G07531	43.127	126.488	2.93293	1.55234	3.3528e-12	cbbY
Ghi_A02G05256	509.727	1492.67	2.92837	1.5501	6.96054e-87	Elongation factor 4
Ghi_A11G16126	773.683	2261.62	2.92319	1.54755	1.42569e-61	hypothetical protein F383_12677
Ghi_A05G13196	11.293	32.9871	2.92102	1.54647	0.00077508	PREDICTED: kinesin-5-like
Ghi_A08G11166	1680.73	4906.68	2.91938	1.54566	3.30689e-148	Leucoanthocyanidin dioxygenase
Ghi_A08G14521	20.2436	59.024	2.91569	1.54384	3.33974e-06	PREDICTED: uncharacterized protein LOC105792830
Ghi_A01G11426	82.7052	240.836	2.91198	1.542	2.19876e-21	PREDICTED: uncharacterized protein LOC105786279
Ghi_A10G09416	42.1832	122.809	2.91133	1.54168	9.49744e-12	Transcription elongation factor A 2
Ghi_A09G04581	425.318	1235.82	2.90564	1.53886	2.30554e-76	PREDICTED: vacuolar protein sorting-associated protein 28 homolog 1
Ghi_A07G12066	473.853	1376.82	2.90558	1.53883	9.4206e-82	PREDICTED: ras-related protein RABA5e-like
Ghi_A07G11201	54.4056	157.962	2.90342	1.53775	1.15425e-14	WRKY transcription factor 4
Ghi_A07G04116	217.003	629.475	2.90077	1.53643	3.5743e-47	Delta(7)-sterol-C5(6)-desaturase 1 -like protein
Ghi_A03G00311	421.619	1222.4	2.8993	1.5357	1.9273e-56	Acetylornithine deacetylase
Ghi_A05G16271	938.576	2721.09	2.89917	1.53564	4.82932e-117	Potassium transporter 2 -like protein
Ghi_A08G06556	33.0093	95.6874	2.8988	1.53546	2.27612e-09	Oligopeptide transporter 7
Ghi_A12G04891	1121.69	3250.58	2.89794	1.53503	2.81915e-126	Putative glycosyltransferase 7 -like protein
Ghi_A09G06626	664.922	1925.29	2.89551	1.53382	1.42006e-98	PREDICTED: stomatal closure-related actin-binding protein 1
Ghi_A01G08166	88.0316	254.754	2.89389	1.53301	3.00822e-22	hypothetical protein B456_002G179300
Ghi_A11G11851	221.318	640.441	2.89377	1.53295	1.28491e-39	3-hydroxyacyl-CoA dehydratase PASTICCINO 2
Ghi_A08G00231	40.4351	116.968	2.89274	1.53244	3.70526e-11	putative C24B11.05
Ghi_A11G10566	233.958	676.75	2.89262	1.53238	1.17473e-49	L-ascorbate oxidase
Ghi_A02G03851	95.5422	276.347	2.89241	1.53227	3.00579e-17	Elongation factor 4
Ghi_A11G06196	29.4102	85.0641	2.89233	1.53223	2.11057e-08	putative pectinesterase/pectinesterase inhibitor 40 -like protein
Ghi_A11G15811	199.15	575.924	2.8919	1.53202	8.05037e-44	PREDICTED: sodium/hydrogen exchanger 1-like
Ghi_A11G15446	20.5392	59.3861	2.89135	1.53174	3.60592e-06	PREDICTED: uncharacterized protein LOC105804714
Ghi_A11G05171	21.6798	62.679	2.89112	1.53163	1.9271e-06	PREDICTED: probable indole-3-acetic acid-amido synthetase GH3.5
Ghi_A08G04036	44.8897	129.743	2.89027	1.5312	3.13011e-12	Rho GTPase-activating gacA
Ghi_A02G03281	350.779	1010.96	2.88204	1.52709	5.52741e-66	PREDICTED: UDP-galactose transporter 1
Ghi_A01G12061	8981.76	25877.5	2.88112	1.52663	3.97559e-194	TPA_inf: aquaporin TIP1;5
Ghi_A10G13566	1198.15	3451.58	2.88075	1.52645	5.85179e-128	PREDICTED: very-long-chain enoyl-CoA reductase
Ghi_A03G03521	85.0431	244.898	2.87969	1.52591	2.48724e-21	PREDICTED: staphylococcal nuclease domain-containing protein 1-like
Ghi_A06G08701	481.007	1382.75	2.8747	1.52341	1.38141e-80	PREDICTED: uncharacterized protein LOC105774026
Ghi_A07G01286	49.351	141.861	2.87454	1.52333	3.89779e-13	PREDICTED: serine/threonine-protein kinase Aurora-1
Ghi_A07G00941	28.8411	82.8489	2.8726	1.52236	3.77858e-08	Putative 5&apos;(3&apos;)-deoxyribonucleotidase
Ghi_A05G15561	45.7829	131.234	2.86645	1.51926	3.29066e-12	PREDICTED: protein NETWORKED 2A-like
Ghi_A05G10126	755.68	2164.52	2.86434	1.5182	5.88851e-103	Protein IQ-DOMAIN 1 -like protein
Ghi_A01G00166	33.3165	95.322	2.86111	1.51657	3.54636e-09	hypothetical protein F383_31069
Ghi_A09G00396	43.7333	124.663	2.85053	1.51123	1.39073e-11	PREDICTED: uncharacterized protein LOC105798085 isoform X1
Ghi_A01G10306	13.3861	38.1176	2.84755	1.50972	0.000348625	PREDICTED: extra-large guanine nucleotide-binding protein 1-like isoform X1
Ghi_A06G07256	116.548	331.736	2.84634	1.50911	3.0465e-27	UDP-D-xylose 4-epimerase
Ghi_A01G02491	29.7583	84.6852	2.84577	1.50882	1.6131e-07	Transcription factor TCP4 -like protein
Ghi_A03G02456	71.917	204.536	2.84406	1.50795	7.016e-18	PREDICTED: 40S ribosomal protein S15a-1-like
Ghi_A08G13316	181.326	515.317	2.84194	1.50687	1.0941e-26	GDSL esterase/lipase LTL1 -like protein
Ghi_A06G09806	110.057	312.653	2.84081	1.5063	7.57253e-26	hypothetical protein F383_15210
Ghi_A05G22861	139.799	396.996	2.83976	1.50577	1.37513e-31	PREDICTED: G-type lectin S-receptor-like serine/threonine-protein kinase RLK1
Ghi_A06G07876	539.274	1530.51	2.83808	1.50492	6.7553e-84	Dual specificity protein kinase splA
Ghi_A05G24196	337.522	956.356	2.83346	1.50257	7.22401e-62	PREDICTED: caffeoylshikimate esterase-like
Ghi_A02G09936	79.7013	225.073	2.82396	1.49772	2.91319e-19	PREDICTED: uncharacterized protein LOC105787434
Ghi_A13G06041	1578.81	4450.8	2.81908	1.49522	2.99266e-135	hypothetical protein B456_009G275900
Ghi_A12G15736	12.4948	35.1896	2.81633	1.49382	0.000711175	PREDICTED: dof zinc finger protein DOF5.6-like
Ghi_A10G05041	12.5035	35.1869	2.81415	1.4927	0.000711099	Adenine deaminase 2
Ghi_A10G00346	103.462	290.712	2.80983	1.49048	7.33042e-24	G-type lectin S-receptor-like serine/threonine-protein kinase SD2-5
Ghi_A10G10046	33.0226	92.7557	2.80885	1.48998	9.83918e-09	Steroidogenic acute regulatory, mitochondrial
Ghi_A03G05866	40.7662	114.362	2.80532	1.48817	1.69485e-10	PREDICTED: nuclear transport factor 2-like
Ghi_A07G03421	47.5928	133.455	2.80411	1.48754	5.0947e-12	PREDICTED: uncharacterized protein LOC105787102
Ghi_A02G03616	423.072	1185.87	2.80301	1.48698	3.46439e-70	PREDICTED: aspartic proteinase nepenthesin-1-like
Ghi_A05G24011	113.873	318.935	2.8008	1.48584	1.05012e-25	hypothetical protein F383_09866
Ghi_A07G01386	47.2498	132.331	2.80067	1.48577	6.76745e-12	PREDICTED: L-gulonolactone oxidase 3 isoform X1
Ghi_A12G14721	97.84	273.481	2.79518	1.48294	1.82249e-22	PREDICTED: uncharacterized protein P11E10.01
Ghi_A06G09616	46.0519	128.649	2.79356	1.4821	2.54677e-05	PREDICTED: L-ascorbate oxidase homolog isoform X1
Ghi_A11G02076	54.6754	152.492	2.78903	1.47976	2.11505e-13	Nodulation receptor kinase
Ghi_A13G01216	44.5839	124.258	2.78707	1.47875	3.57097e-11	Serine carboxypeptidase-like 27
Ghi_A08G05751	33.0485	91.9992	2.78376	1.47703	1.41128e-08	Dihydroneopterin aldolase -like protein
Ghi_A10G09201	200.587	558.327	2.78346	1.47688	2.13561e-40	PREDICTED: uncharacterized protein LOC105778203
Ghi_A13G11596	1628.8	4530.54	2.78153	1.47588	6.28573e-133	PREDICTED: glucan endo-1,3-beta-glucosidase 8
Ghi_A03G02856	282.055	783.3	2.77711	1.47359	1.80496e-49	PREDICTED: methylsterol monooxygenase 2-2
Ghi_A03G02251	429.942	1192.86	2.77446	1.47221	2.2682e-69	PREDICTED: phototropin-1 isoform X1
Ghi_A04G05151	256.011	710.086	2.77365	1.47179	3.11639e-48	Serine/threonine-protein kinase AFC1
Ghi_A09G13936	21.4357	59.3908	2.77064	1.47022	7.73446e-06	HSF19
Ghi_A07G05911	36.2697	100.446	2.76942	1.46959	3.5452e-09	O-glucosyltransferase rumi
Ghi_A12G13421	259.299	717.749	2.76804	1.46886	1.79445e-48	Signal peptide peptidase-like 2B
Ghi_A11G10371	37.2092	102.994	2.76796	1.46882	2.13768e-09	Flavoprotein wrbA
Ghi_A05G11321	657.173	1813.41	2.7594	1.46436	3.96081e-88	L-ascorbate oxidase
Ghi_A10G00041	81.7872	225.428	2.75627	1.46272	1.323e-18	PREDICTED: UDP-glycosyltransferase 92A1-like isoform X1
Ghi_A10G10396	157.33	433.3	2.75408	1.46157	2.2599e-32	PREDICTED: protein RALF-like 33
Ghi_A07G10741	22.2942	61.1967	2.74496	1.45678	6.6077e-06	PREDICTED: sn1-specific diacylglycerol lipase alpha
Ghi_A11G15186	44.0146	120.603	2.74006	1.45421	1.26738e-10	Protein SSXT
Ghi_A01G12786	2115.61	5794.16	2.73877	1.45353	2.44727e-139	Ran-binding 1 c -like protein
Ghi_A06G11336	115.407	316.035	2.73845	1.45336	1.19385e-24	CBL-interacting protein kinase 2
Ghi_A13G10556	55.5829	152.123	2.73687	1.45253	5.18717e-13	PREDICTED: protein LUTEIN DEFICIENT 5, chloroplastic
Ghi_A06G10606	21.7204	59.3905	2.73432	1.45118	9.92014e-06	PREDICTED: uncharacterized protein LOC105773054 isoform X1
Ghi_A12G00191	52.3476	142.962	2.73101	1.44943	2.73157e-12	PREDICTED: serine/threonine-protein kinase Nek2-like
Ghi_A10G02641	180.528	492.745	2.72946	1.44862	6.16563e-26	Potassium channel KAT1 -like protein
Ghi_A04G02091	15.1882	41.4123	2.72661	1.44711	0.000302018	Olee1-like protein
Ghi_A13G07891	134.107	365.469	2.72521	1.44637	2.40586e-23	Kinesin-4 -like protein
Ghi_A01G07631	70.5036	192.095	2.72461	1.44605	6.84378e-16	Cell morphogenesis PAG1
Ghi_A07G10681	44.9446	122.426	2.72394	1.4457	1.0922e-10	putative inactive receptor kinase -like protein
Ghi_A04G04496	73.1348	199.083	2.72214	1.44474	2.34516e-16	flug
Ghi_A12G10146	52.395	142.607	2.72177	1.44455	3.23568e-12	PREDICTED: aluminum-activated malate transporter 9-like
Ghi_A02G07006	28.8479	78.446	2.7193	1.44323	3.28836e-07	putative sulfate transporter 3.4 -like protein
Ghi_A09G09171	165.326	448.691	2.71397	1.44041	1.5785e-32	ADP-ribosylation factor GTPase-activating AGD7 -like protein
Ghi_A05G11626	13.3915	36.2853	2.70957	1.43806	0.000863268	PREDICTED: indole-3-acetic acid-induced protein ARG7-like
Ghi_A13G13486	13.3952	36.2885	2.70906	1.43779	0.000863131	Transcription factor bHLH35 -like protein
Ghi_A05G03796	18.1314	49.1165	2.70893	1.43772	7.99436e-05	Protein IQ-DOMAIN 14 -like protein
Ghi_A09G13071	163.883	443.564	2.70658	1.43647	4.21412e-32	PREDICTED: uncharacterized protein LOC105800380 isoform X1
Ghi_A12G06886	14.2632	38.5016	2.69937	1.43263	0.000609773	PREDICTED: rop guanine nucleotide exchange factor 3-like isoform X2
Ghi_A10G05741	19.0367	51.3187	2.69578	1.4307	8.01828e-05	Netrin receptor DCC
Ghi_A06G10566	14.2769	38.4818	2.69538	1.43049	0.000609773	Ribulose bisphosphate carboxylase/oxygenase activase 1, chloroplastic
Ghi_A04G02266	123.68	333.209	2.69412	1.42981	4.07346e-25	Mechanosensitive ion channel 6 -like protein
Ghi_A09G05671	72.8493	196.115	2.69207	1.42871	7.06999e-16	Phosphoinositide phospholipase C 4 -like protein
Ghi_A10G08276	40.7129	109.6	2.69203	1.42869	1.66432e-09	PREDICTED: uncharacterized protein LOC105776158
Ghi_A10G12401	55.5937	149.554	2.69012	1.42767	1.70829e-12	Uncharacterized protein F383_18135
Ghi_A09G09146	16.6564	44.7222	2.68499	1.42491	0.000202422	PREDICTED: RING-H2 finger protein ATL51-like
Ghi_A10G14186	38.6282	103.715	2.68496	1.4249	5.63393e-08	PIP protein
Ghi_A02G09406	23.7939	63.7892	2.6809	1.42272	6.36448e-06	hypothetical protein B456_003G016800
Ghi_A12G15616	2340.91	6272.12	2.67935	1.42189	1.19442e-136	Glutamate decarboxylase
Ghi_A03G02161	29.7278	79.5519	2.67601	1.42008	3.97945e-07	PREDICTED: proline-rich receptor-like protein kinase PERK12
Ghi_A09G06676	90.9799	243.434	2.67569	1.41991	5.6079e-19	tRNA-dihydrouridine(16/17) synthase
Ghi_A01G12831	147.467	394.419	2.67462	1.41933	1.40023e-28	PREDICTED: probable pyridoxal 5&apos;-phosphate synthase subunit PDX1
Ghi_A06G06606	35.0929	93.8399	2.67404	1.41902	3.20056e-08	PREDICTED: uncharacterized protein LOC105773802 isoform X2
Ghi_A05G01296	62.1828	166.07	2.67067	1.4172	1.46636e-13	Expansin-A4 -like protein
Ghi_A02G03301	16.0679	42.8834	2.66888	1.41623	0.000304059	Auxin-induced 5NG4
Ghi_A05G09336	16.0784	42.881	2.66699	1.41521	0.000304002	PREDICTED: proline-rich receptor-like protein kinase PERK2
Ghi_A03G06846	273.347	728.006	2.6633	1.41322	5.3877e-46	hypothetical protein F383_31575
Ghi_A01G09621	29.7282	79.169	2.66309	1.4131	4.7273e-07	Solute carrier family 40 member 2
Ghi_A11G10376	29.7446	79.1897	2.66232	1.41268	4.72131e-07	PREDICTED: uncharacterized protein LOC105803835
Ghi_A05G09951	195.839	521.277	2.66176	1.41238	1.62715e-35	PREDICTED: leucine-rich repeat receptor-like serine/threonine-protein kinase BAM3
Ghi_A06G07786	98.4316	261.031	2.6519	1.40703	7.06381e-20	HyPRP1
Ghi_A07G00311	32.4106	85.7734	2.64646	1.40406	1.73203e-07	Actin-binding LIM 3
Ghi_A08G12876	132.434	350.416	2.64597	1.4038	1.70477e-25	PREDICTED: rapid alkalinization factor-like
Ghi_A13G09286	176.668	467.393	2.6456	1.4036	2.91072e-32	fasciclin-like arabinogalactan protein 10
Ghi_A08G01276	117.482	310.492	2.64289	1.40212	6.01694e-23	PREDICTED: MLO-like protein 11
Ghi_A11G05306	185.769	490.872	2.64239	1.40184	1.89016e-33	Auxin response factor 18 -like protein
Ghi_A10G00211	22.8912	60.4728	2.64175	1.40149	1.51289e-05	PREDICTED: uncharacterized protein LOC105796341 isoform X3
Ghi_A12G02696	110.65	292.137	2.6402	1.40065	9.35877e-22	PREDICTED: uncharacterized protein LOC105763099
Ghi_A06G01386	77.0952	203.438	2.63879	1.39988	6.43278e-16	PREDICTED: ergosterol biosynthetic protein 28-like
Ghi_A10G10006	139.071	366.187	2.6331	1.39676	3.60172e-26	Uncharacterized protein F383_17151
Ghi_A05G00796	178.046	468.477	2.63121	1.39573	5.29052e-32	Bifunctional polymyxin resistance ArnA
Ghi_A13G03246	19.9225	52.4188	2.63114	1.39569	6.77073e-05	PREDICTED: DNA-damage-repair/toleration protein DRT100-like
Ghi_A07G08876	446.574	1174.94	2.63101	1.39562	9.85609e-54	Eukaryotic translation initiation factor 3 subunit E
Ghi_A11G15781	136.442	358.87	2.63021	1.39518	1.06483e-25	PREDICTED: sugar transporter ERD6-like 5 isoform X1
Ghi_A11G06911	24.9719	65.6357	2.62838	1.39417	6.79149e-06	Cyclin-P3-1
Ghi_A10G09061	45.7712	120.235	2.62688	1.39335	6.13909e-10	Hydroxycinnamoyl-Coenzyme A shikimate/quinate hydroxycinnamoyltransferase -like protein
Ghi_A01G10041	24.6979	64.8746	2.62673	1.39327	7.6189e-06	Basic blue
Ghi_A09G06001	94.8205	248.921	2.62518	1.39242	9.24571e-19	Rho GTPase-activating gacA
Ghi_A01G09496	354.06	928.753	2.62316	1.3913	3.04497e-28	PREDICTED: rac-like GTP-binding protein ARAC3
Ghi_A13G10926	46.946	123.143	2.62308	1.39126	3.98191e-10	putative glucuronosyltransferase GUT1
Ghi_A03G05611	80.7859	211.891	2.62287	1.39114	5.2566e-14	PREDICTED: potassium channel SKOR-like isoform X1
Ghi_A10G09351	65.4052	171.545	2.6228	1.39111	1.49836e-13	PREDICTED: uncharacterized protein LOC105775958
Ghi_A10G04526	58.9104	154.341	2.61993	1.38953	2.41825e-12	Agmatine deiminase
Ghi_A07G05706	137.406	359.963	2.61971	1.3894	1.28092e-25	Ras-related Rab11C
Ghi_A05G01736	41.0468	107.444	2.6176	1.38825	4.95778e-06	GATA transcription factor 11 -like protein
Ghi_A02G00746	277.675	726.611	2.61677	1.38779	1.57884e-44	PREDICTED: ARM REPEAT PROTEIN INTERACTING WITH ABF2-like isoform X2
Ghi_A03G06501	1780.44	4656.03	2.61511	1.38687	7.63642e-120	PREDICTED: phosphoethanolamine N-methyltransferase 1-like
Ghi_A11G02286	307.559	802.473	2.60917	1.38359	1.1228e-47	PREDICTED: calnexin homolog isoform X1
Ghi_A10G09306	54.4196	141.879	2.60713	1.38246	1.32945e-08	PREDICTED: probably inactive leucine-rich repeat receptor-like protein kinase At3g28040
Ghi_A02G02841	23.4961	61.2107	2.60515	1.38137	1.69551e-05	PREDICTED: probable auxin efflux carrier component 6
Ghi_A05G21236	162.188	422.27	2.60359	1.3805	1.08879e-28	PREDICTED: universal stress protein A-like protein
Ghi_A11G02951	288.56	750.727	2.60163	1.37942	3.276e-45	F-box FBW2 -like protein
Ghi_A10G03171	24.3831	63.4155	2.6008	1.37895	1.20475e-05	PREDICTED: 1-phosphatidylinositol-3-phosphate 5-kinase FAB1B-like
Ghi_A12G10186	353.446	919.064	2.60029	1.37867	4.1894e-52	PREDICTED: programmed cell death 6-interacting protein
Ghi_A01G00911	129.04	335.418	2.59933	1.37814	8.03224e-24	PREDICTED: random slug protein 5
Ghi_A05G01551	1862.47	4833.8	2.59537	1.37594	1.4352e-119	cytosolic ascorbate peroxidase 1
Ghi_A05G20906	19.9308	51.6998	2.59396	1.37516	0.000734464	PREDICTED: sulfate transporter 4.1, chloroplastic-like isoform X2
Ghi_A05G05226	90.4512	234.615	2.59383	1.37508	1.63179e-17	PREDICTED: vesicle-associated membrane protein 711-like isoform X2
Ghi_A05G07636	155.529	403.225	2.59261	1.3744	1.18045e-27	PREDICTED: ran-binding protein 1 homolog a-like
Ghi_A11G01541	144.823	375.411	2.59221	1.37418	4.72125e-26	PREDICTED: pyruvate kinase isozyme G, chloroplastic
Ghi_A09G13236	115.962	300.559	2.59187	1.374	1.30549e-21	hypothetical protein F383_20103
Ghi_A07G09091	355.016	919.268	2.58937	1.3726	8.98256e-52	PREDICTED: LOW QUALITY PROTEIN: putative G3BP-like protein
Ghi_A12G13786	74.6666	193.166	2.58705	1.37131	1.00651e-14	PREDICTED: nucleoside diphosphate kinase 3-like
Ghi_A02G04321	179.853	465.234	2.58674	1.37114	6.45036e-31	PREDICTED: synaptotagmin-2-like
Ghi_A09G08621	108.284	279.708	2.58311	1.36911	3.18764e-20	PREDICTED: S-adenosylmethionine synthase 1
Ghi_A04G07556	22.8702	59.0064	2.58005	1.3674	3.33926e-05	Potassium transporter 6 -like protein
Ghi_A01G11571	74.0784	190.988	2.57819	1.36636	1.69527e-14	E3 ubiquitin-protein ligase SH3RF1
Ghi_A06G09061	200.463	516.473	2.5764	1.36536	2.03998e-33	PREDICTED: BOI-related E3 ubiquitin-protein ligase 1-like isoform X3
Ghi_A06G08491	95.2287	244.476	2.56725	1.36023	7.46222e-18	Ras-related RABA1c -like protein
Ghi_A08G11411	18333.6	47066.6	2.56724	1.36022	1.20738e-161	PREDICTED: tubulin beta-9 chain
Ghi_A03G04056	33.865	86.8799	2.56548	1.35923	3.23479e-07	PREDICTED: microtubule-associated protein RP/EB family member 1A-like isoform X1
Ghi_A08G11236	1882.42	4828.01	2.56478	1.35884	9.78856e-117	Protein HOTHEAD
Ghi_A09G02626	270.648	693.551	2.56256	1.35758	1.59945e-41	Homeobox-leucine zipper ANTHOCYANINLESS 2 -like protein
Ghi_A05G15661	127.033	325.479	2.56215	1.35736	1.06499e-22	PREDICTED: probable pectin methyltransferase QUA2 isoform X5
Ghi_A09G09966	92.2084	236.103	2.56053	1.35644	3.16023e-17	Monoglyceride lipase
Ghi_A04G05751	28.2513	72.2257	2.55654	1.35419	1.94008e-05	hypothetical protein B456_012G112200
Ghi_A02G06156	40.4384	103.361	2.55601	1.35389	2.36694e-08	PREDICTED: urease accessory protein F
Ghi_A12G10976	52.3338	133.447	2.54991	1.35045	2.13426e-10	PREDICTED: kelch domain-containing protein 3-like isoform X2
Ghi_A07G00406	293.065	745.975	2.54543	1.34791	2.53081e-43	PREDICTED: leucine-rich repeat extensin-like protein 4 isoform X1
Ghi_A07G10751	93.9395	238.973	2.5439	1.34704	3.25963e-17	PREDICTED: glucan endo-1,3-beta-glucosidase 2-like
Ghi_A12G15281	176.169	447.853	2.54218	1.34607	1.67615e-11	TPA: leucoanthocyanidin reductase 2
Ghi_A08G09701	48.7531	123.92	2.54179	1.34585	1.08314e-09	Uncharacterized protein F383_08754
Ghi_A10G14536	38.943	98.9805	2.54168	1.34578	5.69596e-08	PREDICTED: staphylococcal-like nuclease CAN2
Ghi_A11G04186	155.523	395.195	2.54107	1.34543	2.83308e-26	PREDICTED: homeobox-leucine zipper protein HAT3-like isoform X2
Ghi_A02G03521	47.6075	120.932	2.54019	1.34493	1.52141e-05	GEM-like protein 1
Ghi_A07G01791	45.7894	116.217	2.53808	1.34374	3.80687e-09	hypothetical protein F383_33282
Ghi_A03G04621	115.688	293.607	2.53793	1.34365	1.87316e-20	Putative phospholipid-transporting ATPase 9 -like protein
Ghi_A07G00176	175.626	445.689	2.53772	1.34353	4.08255e-15	Lipoprotein-releasing system ATP-binding LolD
Ghi_A07G00546	49.0503	124.283	2.53378	1.34129	1.14193e-09	PREDICTED: uncharacterized protein LOC105790922
Ghi_A11G08411	22.0137	55.7365	2.5319	1.34022	7.04925e-05	PREDICTED: glucose-6-phosphate 1-dehydrogenase, chloroplastic
Ghi_A05G13371	46.6491	118.07	2.53102	1.33972	1.76408e-06	Purine permease 1 -like protein
Ghi_A10G04396	22.3116	56.4664	2.53081	1.3396	0.000311147	PREDICTED: ethylene-responsive transcription factor WIN1 isoform X1
Ghi_A09G14056	40.4498	102.294	2.52893	1.33853	2.47845e-06	PREDICTED: U-box domain-containing protein 43-like
Ghi_A09G03836	137.421	347.508	2.52878	1.33844	1.94045e-23	putative HR-like lesion-inducing protein
Ghi_A11G07526	56.1915	141.888	2.52507	1.33632	8.59295e-11	Vacuolar sorting-associated protein 62
Ghi_A12G15811	228.267	575.916	2.52299	1.33514	4.94622e-35	small GTPase
Ghi_A11G04941	84.132	211.918	2.51888	1.33278	3.02598e-15	hypothetical protein F383_10492
Ghi_A05G07241	41.0486	103.346	2.51766	1.33208	3.64633e-08	PREDICTED: 125 kDa kinesin-related protein-like
Ghi_A05G01911	574.845	1445.83	2.51516	1.33065	1.03574e-65	Ran-binding 1 c -like protein
Ghi_A12G10486	75.8118	190.602	2.51414	1.33007	7.19067e-14	PREDICTED: microtubule-associated protein futsch isoform X2
Ghi_A12G10901	261.124	655.785	2.51139	1.32849	2.0671e-38	Flavonoid 3&apos;,5&apos;-hydroxylase
Ghi_A06G07111	18.1167	45.4587	2.50921	1.32723	0.000444573	Uncharacterized protein F383_06956
Ghi_A05G00971	323.607	811.187	2.50671	1.32579	9.39019e-45	PREDICTED: uncharacterized protein LOC105768303 isoform X2
Ghi_A08G15101	27.3884	68.5678	2.50353	1.32396	1.04843e-05	PREDICTED: uncharacterized protein LOC105792956 isoform X1
Ghi_A11G04181	40.7462	101.926	2.50148	1.32278	5.62205e-08	PREDICTED: uncharacterized protein LOC105802548
Ghi_A06G05601	83.8148	209.629	2.5011	1.32256	1.46785e-10	PREDICTED: BTB/POZ domain-containing protein At2g24240
Ghi_A12G08166	52.9277	132.324	2.5001	1.32198	5.31657e-10	PREDICTED: uncharacterized protein LOC105764137
Ghi_A11G18731	53.2603	133.075	2.49857	1.3211	4.76597e-10	G2/mitotic-specific cyclin S13-6
Ghi_A03G01426	301.814	754.047	2.49839	1.321	3.53936e-42	PREDICTED: uncharacterized protein LOC105789098
Ghi_A02G03216	23.2005	57.9229	2.49662	1.31998	6.18808e-05	NAC protein 9
Ghi_A03G07871	4352.65	10863.4	2.49582	1.31951	2.86486e-133	PREDICTED: probable xyloglucan endotransglucosylase/hydrolase protein 28
Ghi_A13G12466	51.4532	128.305	2.49362	1.31824	1.0723e-09	PREDICTED: cytokinin dehydrogenase 7-like
Ghi_A04G07886	61.5183	153.233	2.49086	1.31664	3.06802e-11	hypothetical protein F383_01861
Ghi_A10G09551	32.6773	81.3813	2.49045	1.31641	1.60462e-06	PREDICTED: transcription repressor MYB6-like
Ghi_A11G07536	41.9676	104.459	2.48904	1.31559	4.25409e-08	PREDICTED: xyloglucan galactosyltransferase KATAMARI1-like
Ghi_A07G12211	95.4379	237.542	2.48897	1.31555	1.69151e-16	hypothetical protein F383_09194
Ghi_A05G05141	35.0663	87.2498	2.48814	1.31507	6.52528e-07	G-type lectin S-receptor-like serine/threonine-protein kinase SD2-5
Ghi_A10G04846	280.664	698.331	2.48813	1.31506	1.4748e-39	PREDICTED: probable carboxylesterase 18
Ghi_A04G04541	95.7694	238.262	2.48788	1.31491	1.53458e-16	Ras-related RABC2a -like protein
Ghi_A11G08501	578.932	1439.35	2.48621	1.31395	2.46709e-29	hypothetical protein F383_20334
Ghi_A08G02186	106.744	265.028	2.48284	1.31199	4.7828e-18	PREDICTED: protein MITOFERRINLIKE 1, chloroplastic-like
Ghi_A01G00156	542.862	1347.22	2.48171	1.31133	2.18443e-61	NADP-dependent D-sorbitol-6-phosphate dehydrogenase
Ghi_A02G05086	21.7177	53.8718	2.48055	1.31066	0.000129962	PREDICTED: uncharacterized protein LOC105788212
Ghi_A11G11891	22.3201	55.3563	2.48011	1.3104	0.000103073	PREDICTED: protein NETWORKED 2D-like
Ghi_A05G08716	51.1536	126.861	2.47999	1.31034	1.64562e-09	PREDICTED: pyridoxal 5&apos;-phosphate synthase-like subunit PDX1.2
Ghi_A02G06331	20.8493	51.7008	2.47974	1.31019	0.000183711	hypothetical protein F383_02962
Ghi_A10G07946	920.086	2281.53	2.47969	1.31016	1.22152e-81	Methylenetetrahydrofolate reductase 2 -like protein
Ghi_A01G10601	84.1291	208.602	2.47954	1.31007	1.21003e-14	putative beta-D-xylosidase 7
Ghi_A09G05221	98.1881	243.422	2.47914	1.30984	9.39141e-17	Acyl-coenzyme A thioesterase 13
Ghi_A12G08626	1597.44	3950.6	2.47309	1.30632	8.33644e-102	obtusifoliol-14alpha-demethylase
Ghi_A07G06141	33.3688	82.4651	2.47132	1.30528	1.50129e-06	RAB6-interacting golgin
Ghi_A10G06256	19.9052	49.1262	2.46801	1.30335	0.000307011	Serine/threonine-protein kinase ULK4
Ghi_A06G02946	45.2115	111.481	2.46576	1.30203	0.000112636	PREDICTED: uncharacterized protein LOC105773857
Ghi_A09G13011	74.9567	184.774	2.46508	1.30164	4.60186e-13	PREDICTED: cytochrome b5-like
Ghi_A08G04576	24.3841	60.1073	2.46502	1.3016	8.61697e-05	Putative cyclin-B3-1 -like protein
Ghi_A11G08176	25.5754	63.0422	2.46496	1.30156	3.41424e-05	GPN-loop GTPase 3
Ghi_A03G11451	160.021	394.434	2.46489	1.30152	6.95313e-25	Alternative oxidase, mitochondrial
Ghi_A09G15226	61.9316	152.521	2.46273	1.30026	5.452e-10	PREDICTED: transcription factor BIM1-like isoform X2
Ghi_A07G03641	198.295	488.201	2.46199	1.29983	1.05512e-21	Protein IQ-DOMAIN 31 -like protein
Ghi_A04G03676	1460.05	3590.29	2.45902	1.29808	2.70614e-97	GDSL esterase/lipase
Ghi_A03G00716	201.253	494.489	2.45705	1.29693	1.1743e-29	PREDICTED: aspartic proteinase nepenthesin-2-like
Ghi_A07G11636	511.458	1256.58	2.45685	1.29681	9.80286e-58	Auxin-induced in root cultures 12 -like protein
Ghi_A01G01386	48.2143	118.412	2.45594	1.29628	7.92752e-09	hypothetical protein F383_01254
Ghi_A11G07546	383.586	942.032	2.45585	1.29622	8.28428e-48	ABC transporter C family member 5
Ghi_A07G01721	322.174	791.009	2.45522	1.29585	1.08569e-41	PREDICTED: vesicle-associated membrane protein 711
Ghi_A05G11501	30.9192	75.8732	2.45392	1.29509	5.1158e-06	Extended synaptotagmin-2
Ghi_A09G09041	489.075	1198.61	2.45078	1.29324	8.68767e-36	hypothetical protein F383_06456
Ghi_A01G03621	22.2998	54.6282	2.44972	1.29262	0.000143025	PREDICTED: lateral signaling target protein 2 homolog
Ghi_A09G13211	174.59	427.387	2.44794	1.29157	6.4528e-14	hypothetical protein F383_18098
Ghi_A12G10841	99.0285	242.312	2.44689	1.29095	2.68515e-16	Laminin subunit alpha-2
Ghi_A08G03276	21.429	52.4291	2.44664	1.2908	0.000202133	copper binding protein 3
Ghi_A08G13971	103.562	252.929	2.44229	1.28823	7.09976e-17	PREDICTED: alcohol dehydrogenase-like 6 isoform X2
Ghi_A09G01266	77.6486	189.527	2.44084	1.28738	3.89779e-13	PREDICTED: probable prolyl 4-hydroxylase 7 isoform X2
Ghi_A02G03431	3004.45	7329.56	2.43957	1.28662	1.83855e-69	Anther-specific LAT52
Ghi_A05G01151	557.638	1359.99	2.43884	1.28619	1.06989e-59	PREDICTED: ras-related protein Rab11C
Ghi_A07G01846	1129.76	2754.75	2.43834	1.2859	4.3183e-86	CBL-interacting protein kinase
Ghi_A06G02561	470.694	1147.68	2.43827	1.28586	1.10039e-35	Sugar transport 7 -like protein
Ghi_A01G00141	74.3046	181.084	2.43705	1.28513	1.41544e-12	Hyoscyamine 6-dioxygenase
Ghi_A08G10491	493.787	1203.16	2.43659	1.28486	2.8745e-55	Taxadien-5-alpha-ol O-acetyltransferase
Ghi_A02G09646	81.1458	197.604	2.43518	1.28403	1.53897e-13	PREDICTED: 3-epi-6-deoxocathasterone 23-monooxygenase-like
Ghi_A08G07396	237.409	578.053	2.43484	1.28382	5.39065e-33	hypothetical protein F383_19498
Ghi_A07G13406	37.1996	90.5514	2.4342	1.28345	6.61863e-07	hypothetical protein F383_04246
Ghi_A13G01626	62.1902	151.377	2.43409	1.28338	0.000231385	hypothetical protein F383_08414
Ghi_A07G05276	317.953	773.433	2.43253	1.28246	6.59903e-41	Galacturonosyltransferase 8 -like protein
Ghi_A10G08396	117.091	284.801	2.43231	1.28233	5.27184e-12	Ras-related RABA5d -like protein
Ghi_A01G11556	21.7053	52.7857	2.43193	1.2821	0.000211728	PREDICTED: transcription repressor OFP6-like
Ghi_A13G01676	100.816	244.884	2.42902	1.28037	3.11067e-16	Guanine nucleotide-binding subunit beta-2
Ghi_A02G08426	378.7	919.433	2.42786	1.27969	5.82507e-46	PREDICTED: uncharacterized protein LOC105787763
Ghi_A06G09866	926.274	2247.69	2.42659	1.27893	1.53584e-72	PREDICTED: major latex allergen Hev b 5-like
Ghi_A04G05576	19.0508	46.2062	2.42542	1.27823	0.000600024	hypothetical protein F383_14772
Ghi_A09G10916	93.5806	226.888	2.42452	1.2777	3.95427e-15	mcfF
Ghi_A13G12846	265.973	644.772	2.4242	1.27751	1.44968e-35	Profilin
Ghi_A05G18886	104.692	253.718	2.42347	1.27708	1.15934e-16	Auxin-induced protein 5NG4
Ghi_A12G06331	147.194	356.682	2.42322	1.27692	3.44035e-22	PREDICTED: ras-related protein RABH1b-like
Ghi_A11G03361	112.431	272.373	2.42259	1.27655	1.07271e-17	PREDICTED: probable magnesium transporter NIPA6
Ghi_A12G10416	97.8384	236.818	2.42051	1.27531	1.12772e-15	PREDICTED: uncharacterized protein LOC105764612 isoform X1
Ghi_A11G11811	744.784	1802.49	2.42015	1.2751	4.24908e-69	PREDICTED: mitochondrial uncoupling protein 5-like
Ghi_A05G12556	99.8504	241.185	2.41547	1.2723	7.58863e-16	hypothetical protein F383_02790
Ghi_A09G07956	126.601	305.697	2.41465	1.27181	2.28561e-19	putative receptor protein kinase TMK1
Ghi_A07G13901	1017.53	2453.14	2.41087	1.26955	7.51435e-80	putative transporter MCH1
Ghi_A13G00916	125.998	303.516	2.4089	1.26837	3.66806e-19	PREDICTED: L-type lectin-domain containing receptor kinase VIII.1-like
Ghi_A13G01586	678.79	1634.66	2.40819	1.26795	8.24578e-65	Sec14 cytosolic factor
Ghi_A08G06616	68.9716	166.028	2.40719	1.26735	1.99574e-11	Short-chain dehydrogenase TIC 32, chloroplastic -like protein
Ghi_A11G02531	54.6978	131.579	2.40556	1.26637	2.93578e-05	cral-trio domain-containing c23b6.04c
Ghi_A07G09686	219.697	527.869	2.40271	1.26466	5.92425e-30	U-box domain-containing 9 -like protein
Ghi_A08G12396	239.331	574.856	2.40192	1.26419	4.26242e-31	PREDICTED: uncharacterized protein LOC105792404
Ghi_A11G03921	563.992	1354.56	2.40174	1.26408	7.22888e-58	copper binding protein 4
Ghi_A05G12391	33.5777	80.6352	2.40145	1.26391	4.09303e-06	PREDICTED: protein WEAK CHLOROPLAST MOVEMENT UNDER BLUE LIGHT 1-like
Ghi_A05G01326	66.6157	159.823	2.39918	1.26254	5.43714e-11	PREDICTED: probable protein phosphatase 2C 23 isoform X2
Ghi_A02G01751	68.3959	163.824	2.39523	1.26016	4.65579e-07	PREDICTED: xyloglucan 6-xylosyltransferase 2-like
Ghi_A13G03861	207.874	497.794	2.39469	1.25984	1.90035e-28	Nudix hydrolase 1 -like protein
Ghi_A04G06171	819.529	1961.5	2.39345	1.25909	1.32226e-70	PREDICTED: uncharacterized protein LOC105779871
Ghi_A08G04341	19.933	47.661	2.39106	1.25765	0.000582648	Monoglyceride lipase
Ghi_A08G08146	3368.81	8054.77	2.39099	1.25761	2.48333e-115	BAG family molecular chaperone regulator 6
Ghi_A08G04711	656.855	1569.94	2.39009	1.25706	1.91974e-62	PREDICTED: organic cation/carnitine transporter 7-like
Ghi_A06G01176	187.325	447.608	2.38947	1.25669	5.08941e-26	PREDICTED: adenine phosphoribosyltransferase 1, chloroplastic-like
Ghi_A13G01491	1097.6	2622.15	2.38899	1.2564	9.00116e-81	hypothetical protein B456_013G033200
Ghi_A07G12981	55.2639	131.968	2.38796	1.25578	3.19803e-09	U-box domain-containing 3 -like protein
Ghi_A13G04791	85.9964	204.897	2.38262	1.25255	1.78665e-13	uncharacterized protein F383_09465
Ghi_A09G07966	154.955	369.176	2.38247	1.25246	3.94289e-22	PREDICTED: protein CHROMOSOME TRANSMISSION FIDELITY 7
Ghi_A07G01011	169.439	403.237	2.37984	1.25086	1.15097e-20	hypothetical protein F383_33276
Ghi_A12G15216	37.4422	89.0453	2.37821	1.24987	2.71517e-05	40S ribosomal S13
Ghi_A01G02281	38.6879	91.9812	2.37752	1.24946	2.58477e-05	PREDICTED: protein LIGHT-DEPENDENT SHORT HYPOCOTYLS 10-like
Ghi_A02G08211	628.261	1489.82	2.37134	1.24571	1.27115e-59	4-coumarate--CoA ligase 2
Ghi_A05G11456	26.1497	61.9595	2.36942	1.24453	8.29625e-05	GDSL esterase/lipase EXL3 -like protein
Ghi_A06G11251	272.958	646.682	2.36917	1.24438	4.56289e-34	Phosphoserine aminotransferase
Ghi_A02G08421	322.626	764.323	2.36907	1.24432	1.59475e-38	Tetratricopeptide repeat 1
Ghi_A12G04381	189.312	448.003	2.36648	1.24274	8.65206e-14	hypothetical protein F383_12153
Ghi_A13G14241	86.7937	205.289	2.36525	1.24199	2.74582e-13	PREDICTED: asparagine synthetase
Ghi_A09G10001	339.836	803.565	2.36456	1.24157	9.31865e-35	PREDICTED: WD repeat-containing protein RUP2-like
Ghi_A05G19396	21.7145	51.3352	2.3641	1.24129	0.000398746	hypothetical protein B456_009G351600
Ghi_A09G09151	1024.47	2421.21	2.36338	1.24085	3.20456e-76	PREDICTED: heat shock cognate 70 kDa protein
Ghi_A01G09951	528.059	1247.41	2.36227	1.24017	8.16864e-53	PREDICTED: actin-100-like
Ghi_A05G20641	35.0677	82.83	2.362	1.24001	4.34066e-06	putative non-specific lipid-transfer 2
Ghi_A13G01661	55.8802	131.96	2.36148	1.23969	4.72293e-09	hypothetical protein F383_15734
Ghi_A02G03386	178.114	420.414	2.36036	1.23901	3.48105e-24	Serine hydroxymethyltransferase 1
Ghi_A09G02186	326.01	769.374	2.35997	1.23877	4.32463e-13	PREDICTED: (-)-isopiperitenol/(-)-carveol dehydrogenase, mitochondrial-like
Ghi_A05G02426	55.6088	131.229	2.35987	1.23871	5.25656e-09	PREDICTED: protein ASPARTIC PROTEASE IN GUARD CELL 2
Ghi_A05G23261	57.9464	136.726	2.35952	1.23849	2.57502e-09	PREDICTED: uncharacterized protein LOC105779315
Ghi_A02G10091	78.1875	184.391	2.35832	1.23776	4.66199e-12	PREDICTED: uncharacterized protein LOC105787394
Ghi_A06G08846	19.9042	46.9045	2.35651	1.23665	0.00079741	PREDICTED: probable 9-cis-epoxycarotenoid dioxygenase NCED5, chloroplastic
Ghi_A05G04001	20.2367	47.659	2.35507	1.23577	0.000710827	PREDICTED: 37S ribosomal protein S16, mitochondrial-like
Ghi_A11G07391	75.4902	177.772	2.35489	1.23566	1.19062e-11	U-box domain-containing 3 -like protein
Ghi_A05G02531	52.9328	124.628	2.35447	1.2354	1.40944e-08	PREDICTED: probable polyamine transporter At3g13620
Ghi_A11G07466	439.339	1034.1	2.35377	1.23497	7.89166e-47	Tetratricopeptide repeat 7A
Ghi_A01G00426	20.2582	47.6567	2.35246	1.23417	0.000710595	PREDICTED: uncharacterized protein LOC105773399
Ghi_A05G10586	678.907	1595.22	2.34969	1.23247	2.02763e-54	Sugar carrier C
Ghi_A10G13961	79.124	185.854	2.34889	1.23198	4.57624e-12	Rop guanine nucleotide exchange factor 1 -like protein
Ghi_A05G10726	106.731	250.692	2.34882	1.23194	6.18789e-15	p-hydroxybenzoic acid efflux pump subunit AaeA
Ghi_A10G11511	80.8717	189.885	2.34798	1.23142	2.86037e-12	hypothetical protein F383_09379
Ghi_A05G12521	82.6713	193.923	2.34571	1.23003	1.77848e-12	Protein SSH4
Ghi_A10G03531	183.423	429.968	2.34413	1.22906	2.73553e-24	5&apos;-nucleotidase surE
Ghi_A11G08661	50.2957	117.676	2.33968	1.22631	4.38536e-08	Allene oxide synthase, chloroplastic
Ghi_A12G06996	223.289	522.037	2.33794	1.22524	3.49062e-28	putative -like protein
Ghi_A08G13166	85.9609	200.876	2.33683	1.22455	8.88424e-13	putative aldo-keto reductase 1
Ghi_A04G00541	132.001	308.296	2.33556	1.22377	2.38862e-18	PREDICTED: aspartate carbamoyltransferase 1, chloroplastic
Ghi_A10G13616	53.5519	124.996	2.33412	1.22288	1.78339e-08	putative yyaP
Ghi_A10G12016	32.9902	76.9901	2.33373	1.22264	1.30185e-05	PREDICTED: 65-kDa microtubule-associated protein 5
Ghi_A02G06611	168.777	393.712	2.33273	1.22202	7.24668e-20	PREDICTED: nucleosome assembly protein 1;4-like isoform X3
Ghi_A10G11611	430.23	1003.27	2.33194	1.22153	4.50614e-45	Annexin-like protein RJ4
Ghi_A13G09511	2297.28	5353.05	2.33017	1.22043	7.92067e-99	GDP-L-galactose phosphorylase 1 -like protein
Ghi_A12G14731	97.2232	226.517	2.32986	1.22024	4.48827e-14	PREDICTED: uncharacterized protein LOC105765510
Ghi_A12G09101	82.0566	191.008	2.32776	1.21894	3.90231e-12	Phospholipid--sterol O-acyltransferase -like protein
Ghi_A11G08106	206.172	479.81	2.32723	1.21862	3.50407e-26	PREDICTED: adrenodoxin-like protein, mitochondrial
Ghi_A11G08751	309.301	718.835	2.32407	1.21665	1.69393e-35	hypothetical protein F383_15906
Ghi_A12G10771	365.071	848.21	2.32341	1.21624	6.73998e-40	PREDICTED: uncharacterized protein LOC105764678
Ghi_A11G10396	25.5703	59.3988	2.32296	1.21596	0.000165848	Calcium uniporter, mitochondrial
Ghi_A12G03261	2093.43	4860.83	2.32195	1.21534	1.89957e-95	gibberellin 20-oxidase 1
Ghi_A07G08351	76.1504	176.681	2.32015	1.21422	1.27697e-10	PREDICTED: salutaridine reductase-like isoform X2
Ghi_A03G02551	457.755	1061.95	2.31992	1.21407	2.8239e-46	Sec14 cytosolic factor
Ghi_A13G12501	1221.18	2832.52	2.31949	1.21381	1.79545e-78	fiddlehead-like protein
Ghi_A12G10436	68.1387	157.992	2.31869	1.21331	2.98406e-10	PREDICTED: homeobox-leucine zipper protein HAT5-like isoform X1
Ghi_A05G02631	476.889	1105.32	2.31777	1.21274	1.16052e-07	PREDICTED: 60S acidic ribosomal protein P3
Ghi_A03G12181	203.422	471.452	2.31761	1.21264	1.8731e-22	PREDICTED: low-temperature-induced cysteine proteinase
Ghi_A10G13211	100.479	232.792	2.31681	1.21214	3.03243e-14	PREDICTED: probable sulfate transporter 4.2
Ghi_A13G14806	750.01	1737.18	2.31621	1.21176	5.61346e-62	AF286647_1cinnamate-4-hydroxylase
Ghi_A12G02096	56.8261	131.599	2.31581	1.21152	2.67145e-07	Glutamate--tRNA ligase
Ghi_A02G09626	146.293	338.72	2.31535	1.21123	1.61338e-19	PREDICTED: pentatricopeptide repeat-containing protein At5g44230
Ghi_A01G06026	263.14	608.815	2.31365	1.21017	1.70164e-17	PREDICTED: MFP1 attachment factor 1-like
Ghi_A02G09866	47.8518	110.696	2.3133	1.20995	1.66116e-07	mid1-complementing activity 1 -like protein
Ghi_A09G13731	97.8253	226.15	2.31177	1.209	1.4201e-10	hypothetical protein B456_006G238400
Ghi_A09G10176	1170.51	2703.66	2.30981	1.20778	1.33535e-48	PREDICTED: protein ASPARTIC PROTEASE IN GUARD CELL 1-like
Ghi_A12G12101	598.914	1383.1	2.30935	1.20749	4.31323e-54	PREDICTED: scopoletin glucosyltransferase-like isoform X1
Ghi_A11G01881	23.4961	54.2533	2.30904	1.20729	0.00037043	hypothetical protein F383_11179
Ghi_A12G10236	130.507	301.306	2.30873	1.2071	1.31164e-17	TPA: leucoanthocyanidin reductase 1
Ghi_A02G00731	151.038	348.626	2.3082	1.20677	7.26485e-20	PREDICTED: protein trichome birefringence-like 10
Ghi_A02G07516	22.5664	52.0619	2.30705	1.20605	0.000523324	Dihydroflavonol-4-reductase
Ghi_A03G09901	176.376	406.207	2.30307	1.20356	1.99713e-22	Monoglyceride lipase
Ghi_A12G04076	38.0507	87.6043	2.3023	1.20308	4.09435e-06	PREDICTED: protein RALF-like 34
Ghi_A07G00861	256.808	590.993	2.3013	1.20245	4.09272e-21	Cyclin-dependent kinase 1
Ghi_A11G02081	66.9159	153.967	2.3009	1.2022	7.10174e-10	Lysine histidine transporter 2 -like protein
Ghi_A11G10706	194.723	447.962	2.30051	1.20196	3.4029e-24	PREDICTED: uncharacterized protein LOC105803907 isoform X2
Ghi_A09G13516	3298.11	7584.48	2.29965	1.20141	1.48133e-104	hypothetical protein F383_12083
Ghi_A06G05621	77.0058	176.698	2.29461	1.19825	2.38109e-09	PREDICTED: probable WRKY transcription factor 32 isoform X1
Ghi_A07G02316	452.652	1038.54	2.29434	1.19808	6.20679e-42	Cytochrome P450 protein
Ghi_A05G17506	140.131	321.5	2.29427	1.19804	2.18044e-18	PREDICTED: 60S ribosomal protein L35
Ghi_A13G01391	1052.83	2415.35	2.29416	1.19797	1.82399e-71	PREDICTED: probable receptor protein kinase TMK1
Ghi_A07G04331	98.6851	226.169	2.29182	1.19649	1.28663e-13	PREDICTED: thymidylate kinase-like isoform X1
Ghi_A01G01356	541.564	1239.43	2.2886	1.19447	1.11559e-49	ATP-citrate synthase beta chain 1
Ghi_A03G05491	157.015	359.215	2.28777	1.19394	5.02482e-20	hypothetical protein F383_11935
Ghi_A04G07061	49.1166	112.17	2.28375	1.19141	1.93423e-07	PREDICTED: uncharacterized protein LOC105778909 isoform X1
Ghi_A05G03996	554.443	1265.74	2.2829	1.19087	4.36273e-50	hypothetical protein B456_009G032000
Ghi_A01G07351	74.084	169.011	2.28135	1.18989	1.54561e-10	Auxin-induced 5NG4
Ghi_A12G12126	121.937	277.901	2.27906	1.18844	4.7272e-16	Cytochrome P450 protein
Ghi_A08G13386	1252.93	2849.17	2.27401	1.18524	8.80908e-41	hypothetical protein F383_10763
Ghi_A11G03336	303.711	690.231	2.27266	1.18438	6.08485e-33	Acyl-coenzyme A thioesterase 13
Ghi_A02G06521	88.9218	201.956	2.27116	1.18343	3.60791e-12	Ribosome maturation factor rimM
Ghi_A02G08356	106.116	240.902	2.27018	1.18281	1.47575e-07	hypothetical protein F383_17290
Ghi_A05G15466	50.5606	114.74	2.26936	1.18229	1.7393e-07	Isoflavone 2&apos;-hydroxylase
Ghi_A12G05041	70.7566	160.567	2.26928	1.18224	1.1294e-09	PREDICTED: nodulation receptor kinase-like
Ghi_A05G01871	121.969	276.73	2.26886	1.18197	7.10977e-16	putative cadmium-transporting ATPase
Ghi_A05G08776	33.3127	75.5121	2.26677	1.18064	0.000158238	PREDICTED: uncharacterized protein LOC105770790
Ghi_A08G13311	39.8145	90.1773	2.26494	1.17947	4.41105e-06	Uncharacterized protein F383_15484
Ghi_A07G07296	1741.83	3938.87	2.26133	1.17717	4.08966e-84	Kinesin-4 -like protein
Ghi_A08G06906	455.766	1030	2.25994	1.17628	4.80919e-43	PREDICTED: 60S ribosomal protein L9
Ghi_A12G04596	1300.72	2937.4	2.2583	1.17523	4.31064e-75	transparent testa 12
Ghi_A08G13066	24.6841	55.7302	2.25774	1.17488	0.000428204	PREDICTED: probable glutamate dehydrogenase 3
Ghi_A05G12111	103.78	234.245	2.25714	1.1745	1.24063e-13	PREDICTED: probable E3 ubiquitin-protein ligase ARI8
Ghi_A01G09371	21960.2	49551.9	2.25644	1.17405	3.83396e-122	PREDICTED: proline-rich protein 4 isoform X1
Ghi_A08G14471	59.5024	134.187	2.25516	1.17323	3.91358e-05	Chaperone ClpB
Ghi_A03G05531	99.6704	224.735	2.25478	1.17299	2.0664e-07	PREDICTED: uncharacterized protein LOC105794119
Ghi_A13G12161	730.677	1645.89	2.25256	1.17157	1.15754e-56	PREDICTED: uncharacterized protein LOC105782385
Ghi_A13G14321	31.7756	71.476	2.2494	1.16954	5.88049e-05	PREDICTED: proliferating cell nuclear antigen-like
Ghi_A06G00451	182.568	410.487	2.2484	1.1689	1.37206e-15	PREDICTED: sugar transporter ERD6-like 6 isoform X2
Ghi_A02G04296	133.548	300.232	2.24813	1.16872	1.11066e-16	PREDICTED: thaumatin-like protein 1 isoform X1
Ghi_A06G00671	22.3385	50.2154	2.24794	1.1686	0.000919838	PREDICTED: inactive protein kinase SELMODRAFT_444075-like isoform X1
Ghi_A06G05551	65.4541	146.997	2.2458	1.16723	4.42846e-09	PREDICTED: WD repeat-containing protein 76
Ghi_A01G08576	99.2541	222.876	2.24551	1.16704	6.34379e-13	Squamosa promoter-binding-like protein 12
Ghi_A05G12491	105.958	237.897	2.2452	1.16685	1.06916e-13	hypothetical protein F383_12503
Ghi_A11G05036	22.8862	51.323	2.24253	1.16512	0.000848992	PREDICTED: delta(8)-fatty-acid desaturase 2
Ghi_A12G09686	138.907	311.256	2.24075	1.16398	1.10469e-08	Polyribonucleotide nucleotidyltransferase
Ghi_A13G09541	314.318	704.259	2.2406	1.16388	1.99752e-32	Calcium-dependent protein kinase 9
Ghi_A02G07561	124.563	278.994	2.23978	1.16336	1.49461e-15	Ras-related Rab11A
Ghi_A03G10616	166.39	372.448	2.23841	1.16247	1.29583e-16	Protein ULTRAPETALA 1 -like protein
Ghi_A04G06261	450.101	1007.09	2.23747	1.16187	2.74262e-33	PREDICTED: glutathione S-transferase U17-like
Ghi_A13G04726	236.784	529.765	2.23733	1.16178	2.0115e-22	UDP-glucosyl transferase 88A1, putative isoform 1
Ghi_A10G03066	130.174	291.082	2.2361	1.16098	4.71818e-16	Putative DNA repair RAD23-1 -like protein
Ghi_A05G01731	163.003	364.365	2.23532	1.16048	2.37196e-19	Auxin response factor 18
Ghi_A08G11606	57.0978	127.585	2.2345	1.15995	0.000168568	putative indole-3-acetic acid-amido synthetase GH3.6
Ghi_A05G11861	2079.84	4644.19	2.23296	1.15896	3.50013e-86	dihydroflavonol 4-reductase
Ghi_A07G12886	234.19	522.734	2.2321	1.1584	1.10449e-25	hypothetical protein F383_17833
Ghi_A10G03131	52.0717	116.223	2.23198	1.15832	2.40212e-07	PREDICTED: RING-H2 finger protein ATL3
Ghi_A01G00371	860.954	1920.11	2.23021	1.15718	1.6559e-34	PREDICTED: 40S ribosomal protein S16-like
Ghi_A04G06576	132.324	295.106	2.23017	1.15715	7.26643e-13	Glutamyl-tRNA (Gln) amidotransferase subunit A
Ghi_A05G07291	3007.72	6702.92	2.22857	1.15612	1.16399e-94	PREDICTED: L-ascorbate peroxidase, cytosolic
Ghi_A05G21056	119.517	266.156	2.22693	1.15506	8.834e-15	E3 ubiquitin-protein ligase RGLG2
Ghi_A05G15061	143.402	319.33	2.22682	1.15498	3.13232e-17	Prolyl 4-hydroxylase subunit alpha-2
Ghi_A07G08166	50.5543	112.539	2.2261	1.15452	4.14039e-07	hypothetical protein F383_28408
Ghi_A06G03906	1820.8	4051.1	2.2249	1.15374	8.02252e-82	PREDICTED: beta-galactosidase-like
Ghi_A02G00301	532.823	1185.45	2.22485	1.15371	1.7574e-45	PREDICTED: UDP-glucuronate 4-epimerase 6-like
Ghi_A11G09696	107.411	238.971	2.22482	1.15369	1.6824e-13	Myb-related protein
Ghi_A09G01926	256.965	571.474	2.22394	1.15312	2.43369e-27
Ghi_A05G21926	1725.25	3836.04	2.22346	1.15281	3.08011e-80	hypothetical protein F383_23583
Ghi_A03G11366	82.946	184.369	2.22276	1.15235	8.64104e-11	hypothetical protein F383_02062
Ghi_A02G10141	184.207	409.158	2.22118	1.15133	2.71348e-14	hypothetical protein F383_08350
Ghi_A01G01686	81.7834	181.468	2.21888	1.14983	1.30293e-10	Interactor of constitutive active ROPs 4 -like protein
Ghi_A13G01421	395.337	876.862	2.21801	1.14927	4.84564e-37	Histidine kinase 4 -like protein
Ghi_A11G05541	37.7373	83.5978	2.21526	1.14747	0.000125824	PREDICTED: transcription factor bHLH67-like isoform X1
Ghi_A08G13376	795.739	1761.78	2.21402	1.14667	1.41156e-56	PREDICTED: syntaxin-132-like
Ghi_A05G05406	50.8214	112.516	2.21395	1.14662	4.93896e-07	BTB/POZ domain-containing protein NPY1
Ghi_A07G08116	344.882	763.11	2.21267	1.14579	1.41892e-19	Late embryogenesis abundant Lea
Ghi_A07G05496	180.991	400.277	2.21158	1.14508	5.98707e-13	PREDICTED: ubiquitin-conjugating enzyme E2 13-like
Ghi_A13G00536	68.6415	151.786	2.21129	1.14489	3.41569e-07	PREDICTED: protein trichome birefringence-like 36
Ghi_A08G12216	751.692	1660.5	2.20901	1.1434	3.81569e-52	hypothetical protein B456_004G227100, partial
Ghi_A08G11961	200.147	442.107	2.20892	1.14334	4.65938e-22	Tetratricopeptide repeat protein 7A
Ghi_A03G00146	34.1988	75.5	2.20768	1.14253	4.94052e-05	Homeobox-leucine zipper HDG5 -like protein
Ghi_A09G07191	65.4301	144.436	2.20749	1.1424	1.19609e-08	PREDICTED: uncharacterized protein LOC105799457
Ghi_A03G01286	484.411	1068.11	2.20497	1.14076	9.14606e-42	putative aquaporin PIP1-2
Ghi_A02G01536	36.2528	79.9115	2.20429	1.14031	3.01367e-05	Kinetochore Spc24
Ghi_A11G05181	339.802	748.519	2.20281	1.13935	1.12445e-32	putative -like protein
Ghi_A07G07941	42.2605	93.0847	2.20264	1.13924	1.8524e-05	PREDICTED: dynamin-related protein 1B isoform X4
Ghi_A04G06026	592.553	1304.84	2.20206	1.13885	3.33406e-22	PREDICTED: importin-11-like
Ghi_A11G02136	166.828	367.344	2.20193	1.13877	7.14181e-19	Phospholipase C 3
Ghi_A02G01531	461.177	1015.37	2.20168	1.13861	2.87399e-40	E3 ubiquitin-protein ligase protein
Ghi_A09G08176	118.607	261.002	2.20057	1.13788	3.42012e-14	PREDICTED: cytochrome P450 94C1-like
Ghi_A08G14651	40.2118	88.3477	2.19706	1.13558	9.49375e-05	histone H3
Ghi_A08G11781	165.995	364.698	2.19704	1.13556	1.05907e-18	PREDICTED: splicing factor U2af small subunit B-like
Ghi_A03G04441	137.975	303.119	2.19691	1.13548	6.71114e-06	PREDICTED: dof zinc finger protein DOF5.4-like
Ghi_A10G10776	56.8142	124.662	2.1942	1.1337	0.000981992	PREDICTED: extensin
Ghi_A01G06651	275.966	604.8	2.19157	1.13197	1.16069e-27	PREDICTED: transcriptional activator DEMETER-like isoform X1
Ghi_A05G02356	361.584	790.738	2.18687	1.12887	1.87869e-33	PREDICTED: uncharacterized protein LOC105768392 isoform X1
Ghi_A12G12246	24.9775	54.6208	2.1868	1.12882	0.000956083	Syntaxin-22 -like protein
Ghi_A13G04021	39.5589	86.502	2.18666	1.12873	1.56861e-05	PREDICTED: uncharacterized protein LOC105783499
Ghi_A08G00476	66.723	145.884	2.18642	1.12857	3.8891e-05	PREDICTED: vesicle-associated membrane protein 714
Ghi_A07G01171	193.288	422.596	2.18635	1.12853	8.91288e-20	PREDICTED: probable magnesium transporter NIPA9
Ghi_A08G12331	337.702	738.277	2.18618	1.12841	8.83515e-25	60S ribosomal L12-3 -like protein
Ghi_A11G16476	561.539	1226.5	2.18417	1.12708	1.39515e-44	hypothetical protein B456_007G307000
Ghi_A10G01036	54.7161	119.497	2.18395	1.12694	3.24133e-07	Ras-related protein RABA5a
Ghi_A12G07941	517.437	1129.87	2.18359	1.1267	3.933e-20	PREDICTED: 60S ribosomal protein L19-2
Ghi_A02G09451	41.3097	90.1791	2.183	1.12631	1.07423e-05	PREDICTED: uncharacterized protein LOC105787549
Ghi_A13G00651	681.247	1486.43	2.18192	1.1256	7.17588e-50	hypothetical protein B456_013G014300
Ghi_A08G01601	98.9674	215.922	2.18175	1.12549	8.10234e-10	polygalacturonase-inhibiting protein
Ghi_A09G09696	77.8388	169.769	2.18103	1.12501	0.0002758	PREDICTED: protein trichome birefringence-like 35
Ghi_A10G02536	177.797	387.52	2.17957	1.12404	2.77867e-19	PREDICTED: uncharacterized protein LOC105777372
Ghi_A09G06726	146.729	319.659	2.17856	1.12338	1.66226e-16	RNA-binding 8A
Ghi_A03G04676	41.9055	91.2824	2.17829	1.1232	0.000617043	PREDICTED: manganese-dependent ADP-ribose/CDP-alcohol diphosphatase-like isoform X3
Ghi_A09G13346	35.3886	76.9872	2.17548	1.12133	0.000282278	putative hydroxyacylglutathione hydrolase 2, chloroplast -like protein
Ghi_A06G06246	456.623	993.017	2.1747	1.12082	1.18767e-38	Leucine--tRNA ligase
Ghi_A12G14561	181.132	393.748	2.17382	1.12023	1.99813e-08	Plastid division PDV1 -like protein
Ghi_A13G12141	54.1413	117.686	2.17368	1.12014	4.61281e-07	PREDICTED: homeobox protein knotted-1-like 3 isoform X1
Ghi_A02G08836	816.128	1773.78	2.17341	1.11996	1.72097e-54	PREDICTED: uncharacterized protein LOC105787679 isoform X1
Ghi_A06G03126	82.0226	178.138	2.17182	1.1189	5.28194e-10	PREDICTED: potassium channel AKT1-like
Ghi_A11G01086	81.5139	177.024	2.17171	1.11883	5.65871e-10	hypothetical protein F383_02248
Ghi_A12G08691	85.1247	184.716	2.16994	1.11766	1.12713e-08	PREDICTED: uncharacterized protein LOC105764245
Ghi_A09G14106	257.454	558.638	2.16985	1.1176	1.77612e-25	Protein transport Sec23A
Ghi_A07G03816	37.1836	80.6707	2.16952	1.11738	3.81807e-05	ABC transporter B family member 25
Ghi_A12G13536	25.0098	54.2577	2.16946	1.11733	0.000913898	TERF1-interacting telomerase inhibitor 1
Ghi_A08G08151	1350.62	2928.27	2.16809	1.11643	2.187e-68	BAG family molecular chaperone regulator 6
Ghi_A06G01796	74.9573	162.419	2.16682	1.11558	5.94931e-08	hypothetical protein B456_010G038000
Ghi_A05G02741	350.58	759.256	2.16571	1.11484	8.14774e-32	NADPH--cytochrome P450 reductase
Ghi_A04G04891	292.199	632.819	2.16571	1.11484	3.27626e-14	PREDICTED: L-type lectin-domain containing receptor kinase VIII.1-like
Ghi_A03G03021	179.327	388.226	2.1649	1.1143	4.74416e-19	Proliferating cell nuclear antigen
Ghi_A02G04016	73.4888	159.092	2.16484	1.11426	4.75642e-09	PREDICTED: fatty acid 2-hydroxylase 1-like
Ghi_A01G00196	178.982	387.443	2.16471	1.11417	5.18253e-19	Vacuolar proton translocating ATPase subunit
Ghi_A12G08011	299.45	648.187	2.16459	1.1141	5.51952e-28	PREDICTED: uncharacterized protein At5g01610-like
Ghi_A06G03596	29.1361	63.0428	2.16373	1.11352	0.000540309	PREDICTED: protein phosphatase 1 regulatory subunit pprA-like isoform X2
Ghi_A03G06786	1829.56	3955.72	2.16211	1.11244	6.31541e-76	Polygalacturonase non-catalytic subunit protein
Ghi_A08G10861	25.2744	54.6299	2.16147	1.11201	0.000942199	PREDICTED: scarecrow-like protein 21
Ghi_A03G11776	68.6989	148.451	2.1609	1.11163	1.71311e-08	PREDICTED: phosphatidylinositol 4-kinase alpha 1
Ghi_A08G00041	50.5579	109.247	2.16084	1.11159	1.47149e-06	Tafazzin
Ghi_A05G00286	266.002	574.766	2.16076	1.11154	6.43765e-13	PREDICTED: RNA-binding protein 8A-like
Ghi_A01G08541	366.237	790.623	2.15878	1.11021	1.98981e-32	Nuclear transport factor 2 -like protein
Ghi_A11G12051	92.2522	199.07	2.15789	1.10962	7.13946e-11	PREDICTED: uncharacterized protein LOC105804097
Ghi_A03G08956	365.114	787.405	2.1566	1.10876	2.42477e-32	Oxysterol-binding protein-related protein 1D
Ghi_A05G09921	154.339	332.465	2.15413	1.1071	1.27315e-16	Ras-related RABA1c -like protein
Ghi_A02G09491	49.3442	106.29	2.15406	1.10706	2.26951e-06	Vam6/Vps39-like protein
Ghi_A05G01661	181.433	390.793	2.15393	1.10697	2.99197e-13	PREDICTED: classical arabinogalactan protein 7-like
Ghi_A01G08926	471.159	1014.68	2.15358	1.10673	2.41228e-38	PREDICTED: 60S ribosomal protein L27a-3
Ghi_A07G09101	36.5907	78.7897	2.15327	1.10653	5.49579e-05	Auxin-responsive IAA11 -like protein
Ghi_A07G03921	220.7	475.117	2.15278	1.1062	4.14152e-22	PREDICTED: chaperone protein ClpB1
Ghi_A01G01616	451.504	971.932	2.15266	1.10612	6.94682e-19	PREDICTED: ATP synthase subunit delta, chloroplastic
Ghi_A04G02686	42.2331	90.9017	2.15238	1.10593	1.35347e-05	hypothetical protein B456_009G353800
Ghi_A07G01016	49.0759	105.567	2.15109	1.10507	2.52697e-06	PREDICTED: fatty-acid-binding protein 2 isoform X1
Ghi_A03G04246	1796.16	3862.04	2.15016	1.10445	2.33914e-74	PREDICTED: 40S ribosomal protein S2-2-like
Ghi_A03G01691	87.9768	189.126	2.14973	1.10416	2.58853e-10	F-box/LRR-repeat 3 -like protein
Ghi_A02G00141	223.861	480.943	2.1484	1.10326	1.49085e-13	Transcription factor bHLH62 -like protein
Ghi_A05G23821	140.107	300.545	2.14511	1.10105	1.28061e-11	Cytochrome P450 protein
Ghi_A09G12391	47.8578	102.612	2.14411	1.10038	0.000214995	PREDICTED: uncharacterized protein LOC105800235 isoform X2
Ghi_A07G00516	191.859	411.244	2.14347	1.09995	3.25e-17	PREDICTED: zinc finger CCCH domain-containing protein 49-like
Ghi_A12G06531	73.7687	158.026	2.14217	1.09908	1.2903e-06	Extended synaptotagmin-2-A
Ghi_A07G00346	133.849	286.665	2.14171	1.09876	1.57145e-14	hypothetical protein B456_001G005200
Ghi_A13G14441	483.216	1034.18	2.14021	1.09775	3.02633e-38	PREDICTED: actin
Ghi_A10G04256	31.5312	67.476	2.13998	1.0976	0.00098118	PREDICTED: ribonucleoside-diphosphate reductase small chain
Ghi_A05G15016	416.462	890.021	2.1371	1.09565	1.54366e-34	24-sterol C-methyltransferase
Ghi_A06G11916	151.372	323.304	2.13583	1.09479	5.96626e-16	root hair defective 3 -like protein
Ghi_A03G10566	37.7674	80.6595	2.13569	1.0947	5.35765e-05	PREDICTED: uncharacterized protein LOC105794892
Ghi_A04G03501	115.385	246.364	2.13515	1.09434	1.58727e-08	TTG1-like protein
Ghi_A11G04566	54.4386	116.218	2.13484	1.09413	9.47676e-07	hypothetical protein B456_007G094200
Ghi_A11G03486	257.314	549.185	2.1343	1.09376	4.94301e-12	PREDICTED: syntaxin-22-like isoform X4
Ghi_A05G23941	29.7386	63.4374	2.13316	1.09299	0.000406705	PREDICTED: uncharacterized protein LOC105779906
Ghi_A05G12746	72.8839	155.452	2.13287	1.09279	1.32712e-08	PREDICTED: QWRF motif-containing protein 2-like
Ghi_A12G08786	848.367	1809.01	2.13234	1.09244	1.22252e-52	Equilibrative nucleoside transporter 3
Ghi_A05G03196	118.118	251.84	2.1321	1.09228	6.28385e-13	auxin-responsive protein
Ghi_A07G01886	27.3501	58.295	2.13144	1.09183	0.000750656	Phospholipase D Z
Ghi_A02G02306	138.569	295.065	2.12937	1.09043	1.07585e-14	PREDICTED: squamosa promoter-binding-like protein 1 isoform X1
Ghi_A02G09916	33.5949	71.5013	2.12834	1.08973	0.000402942	PREDICTED: aspartic proteinase-like protein 1
Ghi_A05G22831	66.5299	141.474	2.12647	1.08846	4.08439e-05	putative serine/threonine-protein kinase WNK6
Ghi_A12G15656	211.176	448.34	2.12306	1.08615	5.58592e-18	PREDICTED: uncharacterized protein LOC105765709
Ghi_A02G07461	1426.45	3028.4	2.12303	1.08613	1.31198e-60	cinnamoyl-CoA reductase 1
Ghi_A01G02876	81.1559	172.295	2.12301	1.08611	2.73652e-09	PREDICTED: uncharacterized protein LOC105779264 isoform X1
Ghi_A11G05601	36.2828	76.9881	2.12189	1.08535	9.31744e-05	Uncharacterized protein F383_06353
Ghi_A03G04941	657.632	1395.2	2.12156	1.08512	3.86383e-39	PREDICTED: RNA-binding protein 38-like isoform X1
Ghi_A11G04136	194.125	411.681	2.1207	1.08454	4.40644e-19	PREDICTED: uncharacterized protein LOC105802527
Ghi_A02G00681	40.1363	85.068	2.11948	1.08371	9.29166e-05	PREDICTED: endo-1,3;1,4-beta-D-glucanase-like
Ghi_A12G10911	49.6508	105.211	2.11901	1.08339	4.03393e-06	hypothetical protein F383_26843
Ghi_A10G06451	107.961	228.76	2.11892	1.08333	9.20258e-12	tRNA (guanosine(18)-2&apos;-O)-methyltransferase
Ghi_A10G02616	510.969	1082.5	2.11853	1.08306	1.68659e-38	60S ribosomal L18a
Ghi_A12G06066	697.987	1478.1	2.11766	1.08247	2.35268e-46	PREDICTED: scarecrow-like protein 6
Ghi_A09G08796	109.722	232.35	2.11763	1.08245	9.13171e-10	PREDICTED: 60S ribosomal protein L12-3
Ghi_A02G09991	45.7733	96.7818	2.11437	1.08023	1.09839e-05	PREDICTED: protein S-acyltransferase 10 isoform X1
Ghi_A13G02456	30.3457	64.1594	2.11428	1.08017	0.000429552	Uncharacterized protein F383_21823
Ghi_A05G10406	302.389	638.129	2.11029	1.07744	1.766e-26	tRNA-specific 2-thiouridylase mnmA
Ghi_A07G12676	83.5632	176.298	2.10976	1.07708	2.32453e-09	PREDICTED: uncharacterized protein LOC105766587
Ghi_A10G02431	392.745	828.512	2.10954	1.07693	7.1507e-32	PREDICTED: CBL-interacting serine/threonine-protein kinase 12
Ghi_A03G07766	244.725	516.063	2.10875	1.07639	7.33956e-08	Nuclear transport factor 2 -like protein
Ghi_A05G15826	128.481	270.891	2.1084	1.07615	2.10327e-13	hypothetical protein F383_03973
Ghi_A01G05016	64.7878	136.356	2.10466	1.07359	1.73203e-07	U-box domain-containing 15 -like protein
Ghi_A12G09471	33.6225	70.7366	2.10385	1.07303	0.000219512	hypothetical protein F383_15291
Ghi_A11G12361	60.6332	127.555	2.10371	1.07294	4.45013e-07	PREDICTED: ADP-ribosylation factor-like protein 8B isoform X2
Ghi_A07G03366	82.3778	173.039	2.10056	1.07077	3.99396e-09	PREDICTED: dof zinc finger protein DOF5.4-like
Ghi_A10G00221	344.523	722.588	2.09736	1.06857	1.39861e-26	Mitogen-activated protein kinase MMK1
Ghi_A07G04836	208.427	436.951	2.09643	1.06793	1.64258e-19	hypothetical protein B456_001G096000
Ghi_A06G04271	222.819	467.048	2.09609	1.0677	1.4298e-20	Copper transporter 5 -like protein
Ghi_A09G06081	126.392	264.652	2.09391	1.0662	3.19046e-10	hypothetical protein B456_006G113900
Ghi_A13G02751	477.052	998.893	2.09389	1.06619	1.4476e-35	Serine/threonine-protein phosphatase 2A 65 kDa regulatory subunit A beta-like protein
Ghi_A08G14001	128.214	268.332	2.09284	1.06546	4.30678e-13	PREDICTED: 60S ribosomal protein L26-1-like
Ghi_A09G01736	206.378	431.825	2.0924	1.06516	2.97424e-19	E3 ubiquitin-protein ligase RGLG2 -like protein
Ghi_A08G02781	98.1236	205.295	2.09221	1.06503	1.90399e-10	Zinc finger CONSTANS-LIKE 9 -like protein
Ghi_A12G11671	135.672	283.702	2.09109	1.06425	1.07815e-13	PREDICTED: peptide methionine sulfoxide reductase A1
Ghi_A11G07161	359.096	750.724	2.09059	1.06391	3.50385e-29	PREDICTED: auxin-induced protein AUX28-like
Ghi_A12G11621	365.913	764.695	2.08983	1.06339	1.78159e-29	PREDICTED: inositol polyphosphate multikinase alpha isoform X3
Ghi_A04G08056	67.2256	140.398	2.08846	1.06244	1.44692e-07	PREDICTED: UDP-glycosyltransferase 89A2-like
Ghi_A09G13996	66.9432	139.64	2.08595	1.0607	1.60649e-07	PREDICTED: uncharacterized protein LOC105800559
Ghi_A05G13241	301.478	628.68	2.08533	1.06027	1.78897e-25	PREDICTED: uncharacterized protein At1g04910
Ghi_A11G11896	60.3641	125.737	2.08297	1.05864	7.37458e-07	ATP-dependent dethiobiotin synthetase BioD
Ghi_A12G04671	44.8807	93.4799	2.08285	1.05856	2.27491e-05	gaiacol peroxidase
Ghi_A10G06986	96.9766	201.986	2.08283	1.05855	3.21186e-10	PREDICTED: uncharacterized protein LOC105777957
Ghi_A11G10341	39.2593	81.7409	2.08208	1.05802	8.06768e-05	hypothetical protein B456_007G205500
Ghi_A08G12146	138.967	289.237	2.08133	1.05751	8.99758e-14	PREDICTED: probable LRR receptor-like serine/threonine-protein kinase At4g36180 isoform X4
Ghi_A06G11866	1163.46	2418.39	2.07861	1.05562	8.92552e-30	PREDICTED: 60S ribosomal protein L28-1-like
Ghi_A07G00041	200.7	417.163	2.07854	1.05557	1.88617e-18	PREDICTED: cell division control protein 2 homolog A
Ghi_A09G09131	134.11	278.63	2.07763	1.05494	2.81374e-13	Putative E3 ubiquitin-protein ligase XBAT31 -like protein
Ghi_A11G01966	516.113	1072.24	2.07752	1.05486	3.14988e-20	Alpha-1,4-glucan-protein synthase
Ghi_A05G14541	260.466	541.047	2.07722	1.05466	1.47729e-22	hypothetical protein B456_005G077200
Ghi_A03G03466	63.0495	130.872	2.07571	1.0536	4.81483e-07	hypothetical protein F383_22519
Ghi_A10G13016	37.4332	77.6995	2.07568	1.05359	0.000136006	PREDICTED: RNA-binding protein 24-like isoform X3
Ghi_A05G04101	346.145	718.458	2.0756	1.05353	8.71262e-28	Phage-like element PBSX protein xkdP
Ghi_A05G08821	54.0563	112.188	2.07538	1.05338	7.30323e-06	hypothetical protein B456_009G136300
Ghi_A12G04806	92.7892	192.462	2.07418	1.05254	1.01856e-09	hypothetical protein F383_19454
Ghi_A07G05526	104.348	216.299	2.07285	1.05162	1.08117e-10	U-box domain-containing 13 -like protein
Ghi_A03G10941	47.5933	98.6211	2.07216	1.05114	1.46971e-05	PREDICTED: nicotinamidase 2-like
Ghi_A11G01656	79.6529	164.975	2.07117	1.05044	1.69952e-08	Glycerol-3-phosphate acyltransferase, chloroplastic
Ghi_A10G00361	115.441	239.024	2.07053	1.05	3.43258e-08	hypothetical protein F383_21359
Ghi_A04G07971	207.579	429.557	2.06937	1.04919	1.03701e-18	PREDICTED: microtubule-associated protein 70-4-like
Ghi_A04G04936	809.043	1673.84	2.06892	1.04888	5.77066e-47	PREDICTED: elongation factor 1-alpha-like
Ghi_A11G17736	35.086	72.5765	2.06853	1.04861	0.000249405	PREDICTED: uncharacterized protein LOC105761476 isoform X2
Ghi_A11G03756	44.9017	92.755	2.06573	1.04665	2.97543e-05	Integrator complex subunit 9
Ghi_A08G06641	1147.29	2369.63	2.06542	1.04643	1.40735e-55	Luminal-binding 5
Ghi_A05G17076	170.351	351.551	2.06369	1.04523	8.07378e-16	PREDICTED: RNA-binding protein Nova-2 isoform X2
Ghi_A01G00696	237.714	490.12	2.0618	1.04391	1.64859e-16	PREDICTED: transcription factor ILR3-like
Ghi_A13G00211	65.1033	134.181	2.06104	1.04338	0.000233293	Nascent polypeptide-associated complex subunit alpha-like protein
Ghi_A05G11096	255.816	527.135	2.0606	1.04306	1.56728e-16	Farnesyl pyrophosphate synthase 1
Ghi_A11G16156	42.5377	87.6049	2.05946	1.04227	5.42842e-05	PREDICTED: 60S ribosomal protein L22-2-like
Ghi_A07G13371	312.281	643.027	2.05913	1.04203	3.66996e-25	PREDICTED: CASP-like protein 4A1 isoform X1
Ghi_A03G12421	1137.38	2341.73	2.05887	1.04186	9.16694e-55	PREDICTED: polyadenylate-binding protein RBP47B-like
Ghi_A10G09691	38.6783	79.5677	2.05716	1.04066	0.000283926	PREDICTED: callose synthase 5-like isoform X2
Ghi_A01G02371	205.808	423.375	2.05713	1.04063	3.02177e-18	PREDICTED: ABC transporter G family member 10
Ghi_A07G11901	88.9437	182.953	2.05695	1.04051	3.77714e-09	Portal 56
Ghi_A13G07661	106.797	219.587	2.05612	1.03992	1.17833e-10	PREDICTED: pentatricopeptide repeat-containing protein At3g05340
Ghi_A05G03591	1066.28	2192.2	2.05594	1.0398	5.86758e-53	PREDICTED: leucine-rich repeat extensin-like protein 4
Ghi_A13G00401	186.171	382.739	2.05585	1.03973	8.32521e-17	Mini-chromosome maintenance complex-binding -like protein
Ghi_A02G00481	729.515	1498.66	2.05432	1.03866	2.02998e-43	Cytochrome P450 protein
Ghi_A07G04176	127.265	261.373	2.05377	1.03827	2.81382e-12	PREDICTED: isoprenylcysteine alpha-carbonyl methylesterase ICME isoform X1
Ghi_A05G04706	167.118	343.084	2.05295	1.0377	2.43522e-15	Putative non-structural 4
Ghi_A01G06456	125.781	258.08	2.05183	1.03691	3.99749e-12	N-lysine methyltransferase SEE1
Ghi_A12G05006	33.6006	68.9077	2.05079	1.03618	0.000431459	Leucine-rich repeat receptor-like serine/threonine-protein kinase BAM1
Ghi_A08G14286	198.931	407.637	2.04914	1.03502	1.54311e-17	hypothetical protein F383_16819
Ghi_A12G14676	43.1184	88.3484	2.04897	1.0349	5.70134e-05	putative membrane-associated kinase regulator 5 -like protein
Ghi_A03G02561	615.947	1262.05	2.04895	1.03489	3.8588e-27	PREDICTED: osmotin-like protein
Ghi_A06G00876	55.2914	113.251	2.04827	1.0344	4.42867e-06	PREDICTED: protein CYPRO4
Ghi_A07G03071	60.6708	124.269	2.04825	1.03439	1.44926e-06	PREDICTED: uncharacterized protein LOC105786543
Ghi_A03G05336	666.9	1365.76	2.04793	1.03417	6.80775e-41	Lysophospholipid acyltransferase 2
Ghi_A07G08146	409.758	839.05	2.04767	1.03399	5.41066e-30	PREDICTED: delta(8)-fatty-acid desaturase 2
Ghi_A12G13621	65.181	133.462	2.04755	1.0339	2.3994e-06	hypothetical protein F383_07088
Ghi_A04G07521	147.741	302.449	2.04716	1.03362	9.82973e-14	hypothetical protein B456_012G170300
Ghi_A10G14016	32.0817	65.6311	2.04575	1.03263	0.000651378	Transcription factor MYB44 -like protein
Ghi_A01G08626	233.281	477.211	2.04565	1.03256	3.90058e-14	hypothetical protein B456_002G191400
Ghi_A09G08181	57.695	118.011	2.04544	1.03241	2.81143e-06	PREDICTED: uridine nucleosidase 1 isoform X1
Ghi_A12G07566	4724.18	9662.62	2.04536	1.03235	3.671e-82	hypothetical protein B456_008G135900
Ghi_A12G00536	1099.21	2248.11	2.04521	1.03225	6.91916e-53	Glutathione S-transferase F6 -like protein
Ghi_A06G01801	270.881	553.916	2.04487	1.03201	3.91527e-22	hypothetical protein F383_06473
Ghi_A08G09466	71.3806	145.9	2.04397	1.03138	1.81692e-07	PREDICTED: ras-related protein RABA4c-like
Ghi_A09G03966	221.527	452.753	2.04378	1.03124	6.27986e-19	PREDICTED: 3-isopropylmalate dehydratase large subunit-like
Ghi_A13G03421	126.987	259.523	2.04369	1.03118	4.43146e-12	Calcium-dependent protein kinase 4
Ghi_A12G15301	405.94	828.464	2.04085	1.02917	1.68921e-29	PREDICTED: protein ASPARTIC PROTEASE IN GUARD CELL 1
Ghi_A04G01231	625.455	1276.43	2.04081	1.02914	5.6477e-39	Myosin-2 heavy chain
Ghi_A01G04281	534.207	1089.09	2.03871	1.02766	3.18352e-35	Protein kinase G11A
Ghi_A11G16931	71.3908	145.522	2.03838	1.02742	2.06166e-07	PREDICTED: uncharacterized protein LOC105761233 isoform X1
Ghi_A12G03251	275.189	560.511	2.03683	1.02632	3.74334e-22	Glycine-rich 2
Ghi_A07G13771	60.1337	122.443	2.03617	1.02586	2.02878e-06	hypothetical protein F383_11187
Ghi_A02G03886	155.503	316.403	2.03472	1.02483	2.37602e-12	PREDICTED: isoflavone 2&apos;-hydroxylase-like
Ghi_A12G06656	230.698	468.867	2.03239	1.02318	3.44169e-19	PREDICTED: homeobox-leucine zipper protein ANTHOCYANINLESS 2-like isoform X2
Ghi_A07G02916	70.1926	142.573	2.03117	1.02231	3.11374e-07	PREDICTED: non-specific phospholipase C6-like
Ghi_A05G20781	121.834	247.413	2.03074	1.022	1.99797e-11	Protein kinase APK1A, chloroplastic -like protein
Ghi_A03G01071	336.848	684.044	2.03072	1.02199	1.904e-25	hypothetical protein F383_11705
Ghi_A08G07951	118.617	240.832	2.03034	1.02172	3.55984e-11	Rho GTPase-activating gacA
Ghi_A08G03446	123.722	251.106	2.0296	1.02119	1.42497e-11	DNA ligase
Ghi_A07G06551	48.2417	97.8716	2.02878	1.02061	2.6057e-05	Xylogen-like protein 11
Ghi_A13G13461	7903.71	16021	2.02703	1.01937	5.38585e-86	Protein WAX2 -like protein
Ghi_A10G05181	43.9626	89.0756	2.02616	1.01875	6.9735e-05	putative glucan 1,3-beta-glucosidase A
Ghi_A11G05781	1562.58	3163.21	2.02435	1.01746	1.89258e-59	Mannan endo-1,4-beta-mannosidase 4
Ghi_A07G02476	973.788	1970.94	2.024	1.01721	2.07716e-48	PREDICTED: probable quinone oxidoreductase
Ghi_A04G00126	48.1816	97.5096	2.0238	1.01706	2.9687e-05	PREDICTED: subtilisin-like protease SBT5.4
Ghi_A04G02856	52.9465	107.068	2.0222	1.01592	1.17588e-05	Calcium-dependent protein kinase 2
Ghi_A08G06296	261.834	529.003	2.02038	1.01463	8.46969e-21	Homeobox-leucine zipper ANTHOCYANINLESS 2 -like protein
Ghi_A05G04581	225.948	456.391	2.01989	1.01428	1.5932e-18	PREDICTED: delta(8)-fatty-acid desaturase-like
Ghi_A09G08996	53.1973	107.415	2.01918	1.01377	1.20278e-05	PREDICTED: tropinone reductase homolog
Ghi_A08G15211	315.773	637.458	2.01872	1.01344	7.76234e-24	Gls
Ghi_A13G06436	41.951	84.6766	2.01847	1.01326	0.000113708	hypothetical protein F383_22388
Ghi_A04G06266	60.3614	121.707	2.0163	1.01171	3.04681e-06	E3 ubiquitin-protein ligase ORTHRUS 2 -like protein
Ghi_A09G08036	50.5609	101.897	2.01533	1.01102	2.11659e-05	hypothetical protein B456_006G151100
Ghi_A03G06961	58.9271	118.757	2.01533	1.01101	3.98057e-06	putative peptidyl-prolyl cis-trans isomerase
Ghi_A07G07716	106.45	214.473	2.01477	1.01062	5.6413e-10	PREDICTED: soluble inorganic pyrophosphatase 1
Ghi_A06G09451	98.1131	197.598	2.01399	1.01005	2.62449e-09	putative xyloglucan endotransglucosylase/hydrolase 8 -like protein
Ghi_A05G01351	96.6562	194.615	2.01348	1.00969	2.27136e-06	U-box domain-containing 13 -like protein
Ghi_A05G15726	266.819	537.011	2.01264	1.00909	3.85406e-14	putative beta-D-xylosidase 7 -like protein
Ghi_A11G05811	790.051	1589.42	2.01179	1.00848	1.22518e-42	hypothetical protein B456_001G146500
Ghi_A03G12986	102.6	206.371	2.01142	1.00821	1.24047e-09	PREDICTED: PI-PLC X-box domain-containing protein DDB_G0293730-like
Ghi_A07G07601	259.869	522.377	2.01015	1.00731	2.54156e-20	putative WRKY transcription factor 42 -like protein
Ghi_A09G15436	4211.83	8462.44	2.00921	1.00663	1.46811e-76	Calnexin
Ghi_A06G06146	1091.01	2191.37	2.00856	1.00616	6.64151e-50	PREDICTED: importin-5-like isoform X1
Ghi_A05G00231	164.693	330.653	2.00769	1.00554	3.99833e-14	Protein kinase 2A, chloroplastic -like protein
Ghi_A05G15396	32.7011	65.6366	2.00717	1.00516	0.000883253	hypothetical protein F383_26580
Ghi_A11G08506	68.3813	137.074	2.00455	1.00328	8.4414e-07	PREDICTED: protein ENHANCED DOWNY MILDEW 2-like isoform X4
Ghi_A13G08871	944.26	1892.36	2.00407	1.00293	4.7503e-19	40S ribosomal S19-3 -like protein
Ghi_A04G04101	93.3268	186.954	2.00322	1.00232	8.9497e-09	1,4-alpha-glucan-branching enzyme 2-2, chloroplastic/amyloplastic -like protein
Ghi_A05G11976	348.937	698.683	2.00232	1.00167	5.30771e-25	Deoxyuridine 5&apos;-triphosphate nucleotidohydrolase -like protein
Ghi_A06G03781	698.721	1397.78	2.00049	1.00035	4.18535e-39	PREDICTED: 60S ribosomal protein L31 isoform X2
Ghi_A02G03866	1330.27	2660.71	2.00012	1.00009	5.25506e-13	Cytochrome b5
Ghi_A11G01476	414.365	207.091	0.499781	-1.00063	1.75797e-16	PREDICTED: putative dual specificity protein phosphatase DSP8
Ghi_A05G16691	69.0057	34.4771	0.499627	-1.00108	0.000756674	Transcription factor GAMYB
Ghi_A07G09271	252.47	126.093	0.499438	-1.00162	4.71945e-11	Tryptophan aminotransferase-related 4 -like protein
Ghi_A07G01731	1248.71	623.572	0.499373	-1.00181	3.49955e-18	Vacuolar membrane protein
Ghi_A10G13751	290.734	145.148	0.499246	-1.00218	1.95124e-12	Beta-1,3-glucosyltransferase
Ghi_A12G06871	71.9431	35.914	0.499201	-1.00231	0.000563474	PREDICTED: ATP-dependent helicase BRM-like isoform X1
Ghi_A08G01951	157.877	78.8036	0.499146	-1.00247	1.71134e-07	PREDICTED: mitochondrial adenine nucleotide transporter ADNT1-like
Ghi_A09G02466	72.0055	35.9338	0.499043	-1.00276	0.000560699	hypothetical protein F383_02838
Ghi_A10G08786	246.15	122.814	0.49894	-1.00306	7.34707e-11	PREDICTED: lysine--tRNA ligase-like isoform X1
Ghi_A05G19301	93.3281	46.5575	0.498858	-1.0033	6.88729e-05	PREDICTED: ultraviolet-B receptor UVR8 isoform X1
Ghi_A11G11101	208.73	104.091	0.498686	-1.0038	1.79269e-09	PREDICTED: ABC transporter F family member 5-like
Ghi_A05G11636	3561.3	1774.64	0.498312	-1.00488	1.16473e-49	Protein IQ-DOMAIN 32 -like protein
Ghi_A02G05956	66.9542	33.3637	0.498306	-1.0049	0.000902002	Acyl-
Ghi_A10G03636	178.143	88.7222	0.498039	-1.00567	2.52517e-08	PREDICTED: PRA1 family protein F2-like
Ghi_A13G04886	218.848	108.899	0.4976	-1.00694	7.2953e-06	Ribosomal protein S12/S23 family protein isoform 1
Ghi_A06G03826	351.615	174.89	0.497391	-1.00755	1.26098e-14	Protein arginine N-methyltransferase 1.1
Ghi_A06G12361	391.73	194.643	0.49688	-1.00903	5.53833e-16	lipase
Ghi_A05G03266	75.2459	37.3863	0.496855	-1.0091	0.000377114	PREDICTED: SPX domain-containing protein 1-like
Ghi_A08G14666	119.536	59.3828	0.496778	-1.00933	5.0836e-06	putative ethanolamine kinase A
Ghi_A11G08086	149.862	74.3965	0.496432	-1.01033	8.81584e-05	PREDICTED: uncharacterized protein LOC105803345
Ghi_A06G06521	159.595	79.2062	0.496295	-1.01073	7.9597e-07	PREDICTED: uncharacterized protein LOC105773277 isoform X1
Ghi_A04G02846	839.061	416.358	0.496219	-1.01095	2.38452e-28	Putative phosphatidylglycerol/phosphatidylinositol transfer
Ghi_A02G04006	234.247	116.21	0.496101	-1.01129	1.46948e-10	PREDICTED: uncharacterized protein LOC105793939
Ghi_A05G05616	269.755	133.797	0.495996	-1.0116	2.65102e-10	Pentatricopeptide repeat-containing -like protein
Ghi_A01G10796	345.483	171.216	0.495585	-1.01279	1.46603e-14	putative protein disulfide isomerase
Ghi_A12G12536	239.771	118.764	0.495324	-1.01355	8.84095e-11	Baculoviral IAP repeat-containing 7-A
Ghi_A06G08276	382.076	189.181	0.495139	-1.01409	8.07763e-16	Protein strawberry notch 2
Ghi_A05G19291	209.042	103.369	0.494488	-1.01599	1.14761e-09	PREDICTED: probable acyl-activating enzyme 16, chloroplastic isoform X1
Ghi_A08G02026	65.9933	32.6316	0.494469	-1.01605	0.000858152	Germin-like protein subfamily 2 member 4
Ghi_A07G11961	71.9755	35.5466	0.493871	-1.01779	0.000470548	PREDICTED: probably inactive leucine-rich repeat receptor-like protein kinase At5g48380 isoform X1
Ghi_A06G01191	89.8459	44.339	0.4935	-1.01888	7.93838e-05	PREDICTED: probable strigolactone esterase D14 homolog
Ghi_A11G13906	272.604	134.495	0.493373	-1.01925	4.11141e-12	uncharacterized protein LOC100499698
Ghi_A09G14746	913.427	450.178	0.492845	-1.02079	1.49656e-30	PREDICTED: dihydrolipoyl dehydrogenase 2, chloroplastic
Ghi_A10G07386	303.854	149.552	0.492184	-1.02273	2.58233e-13	hypothetical protein F383_03505
Ghi_A07G08251	150.527	74.0494	0.491935	-1.02346	2.00928e-07	LDLR chaperone MESD
Ghi_A12G08866	2675.13	1314.92	0.491536	-1.02463	1.04761e-55	ACLA-1: ATP-citrate synthase alpha chain protein 1
Ghi_A11G02116	102.261	50.2386	0.491277	-1.02539	4.02005e-05	SNF1-related protein kinase regulatory subunit gamma-1
Ghi_A05G03166	340.33	167.176	0.491219	-1.02556	1.17926e-14	PREDICTED: 36.4 kDa proline-rich protein-like
Ghi_A04G02976	285.221	140.041	0.490992	-1.02623	7.33674e-05	PREDICTED: carbon catabolite repressor protein 4 homolog 1
Ghi_A13G05506	81.4956	39.9592	0.490323	-1.02819	0.000156189	PREDICTED: protein SLOW GREEN 1, chloroplastic-like
Ghi_A08G11501	75.5399	37.0319	0.49023	-1.02847	0.00028372	PREDICTED: LOW QUALITY PROTEIN: GMP synthase
Ghi_A07G05381	1271.74	623.206	0.490043	-1.02902	2.6708e-38	PREDICTED: receptor-like protein kinase HERK 1
Ghi_A11G04241	182.591	89.4485	0.489884	-1.02949	8.25454e-09	hypothetical protein F383_19392
Ghi_A04G00161	2033.62	995.587	0.489564	-1.03043	1.19921e-49	Uridine kinase-like protein 4
Ghi_A11G18656	132.6	64.8897	0.489364	-1.03102	9.11579e-07	Haloacid dehalogenase-like hydrolase domain-containing protein 3
Ghi_A03G11006	2800.51	1370.44	0.489353	-1.03105	1.78699e-57	Unconventional myosin-Va
Ghi_A06G06141	1462.46	715.508	0.48925	-1.03136	1.06497e-41	PREDICTED: uncharacterized protein LOC105773197
Ghi_A12G13136	255.528	125.008	0.489215	-1.03146	1.0841e-11	Homeobox protein knotted-1-like 7
Ghi_A02G00571	324.677	158.736	0.488904	-1.03238	2.83924e-14	BTB/POZ and MATH domain-containing protein 2
Ghi_A03G12406	77.9641	38.116	0.488891	-1.03242	0.000214785	PREDICTED: putative nuclease HARBI1
Ghi_A01G06076	2610.24	1276.09	0.488879	-1.03245	6.3689e-56	kinesin 4A
Ghi_A09G11076	77.3321	37.7539	0.488204	-1.03444	0.000219987	PREDICTED: 21 kDa protein-like
Ghi_A09G10041	90.1213	43.9905	0.488125	-1.03468	5.91753e-05	Myb-related protein
Ghi_A03G03141	280.238	136.734	0.487921	-1.03528	2.2965e-08	GDP-mannose transporter GONST2 -like protein
Ghi_A06G07806	317.443	154.694	0.487314	-1.03708	1.01651e-12	PREDICTED: L-type lectin-domain containing receptor kinase VII.1-like
Ghi_A09G07026	352.154	171.556	0.487161	-1.03753	2.34603e-15	PREDICTED: uncharacterized protein LOC105799429
Ghi_A11G08366	123.427	60.1155	0.487055	-1.03784	1.96943e-06	hypothetical protein F383_12932
Ghi_A06G07626	350.012	170.47	0.487039	-1.03789	2.67533e-15	PREDICTED: 3&apos;-N-debenzoyl-2&apos;-deoxytaxol N-benzoyltransferase-like
Ghi_A10G01166	143.022	69.6438	0.486944	-1.03817	2.83613e-07	Malonyl-CoA decarboxylase, mitochondrial
Ghi_A03G05111	83.5772	40.697	0.486939	-1.03819	0.000109133	Chaperone DnaJ
Ghi_A13G04966	808.079	393.001	0.486339	-1.03996	4.91203e-29	Acyl-coenzyme A oxidase 4, peroxisomal -like protein
Ghi_A03G08281	3997.8	1943.94	0.486253	-1.04022	1.74341e-13	MLP-like protein 28
Ghi_A11G04266	659.584	320.691	0.486202	-1.04037	2.94306e-11	PREDICTED: CCR4-NOT transcription complex subunit 1-like isoform X2
Ghi_A13G07951	73.1663	35.5561	0.485962	-1.04108	0.000310536	PREDICTED: uncharacterized protein LOC105782767 isoform X1
Ghi_A02G03001	860.435	417.574	0.485306	-1.04303	1.89293e-30	F-box SKP2A -like protein
Ghi_A11G02821	3026.21	1468.49	0.485257	-1.04318	3.81171e-50	xyloglucan endotransglycosylase
Ghi_A12G05841	127.984	61.9541	0.484077	-1.04669	0.000184106	PREDICTED: mitochondrial adenine nucleotide transporter ADNT1-like
Ghi_A13G14561	236.199	114.333	0.484055	-1.04676	3.33672e-07	Serrate RNA effector molecule -like protein
Ghi_A07G11336	85.5799	41.4156	0.48394	-1.0471	7.70067e-05	hypothetical protein B456_001G216500
Ghi_A03G06771	234.921	113.665	0.483845	-1.04738	3.52377e-11	PREDICTED: E3 ubiquitin-protein ligase SIS3 isoform X1
Ghi_A06G00896	584.788	282.638	0.483317	-1.04896	2.87806e-23	Serine/threonine-protein kinase tricorner
Ghi_A01G12686	62.9972	30.4328	0.483083	-1.04966	0.000801771	PREDICTED: uncharacterized protein LOC105786523
Ghi_A07G00631	819.801	395.913	0.482938	-1.05009	8.40559e-30	PREDICTED: receptor-like serine/threonine-protein kinase ALE2 isoform X1
Ghi_A13G13236	1256.37	606.718	0.482915	-1.05016	2.07396e-39	Rchy1
Ghi_A01G10216	233.101	112.554	0.482853	-1.05034	3.70087e-11	PREDICTED: branched-chain-amino-acid aminotransferase 6-like isoform X1
Ghi_A03G06446	1346.31	649.889	0.48272	-1.05074	4.30919e-41	Aldose 1-epimerase
Ghi_A09G08686	79.7324	38.4849	0.482675	-1.05087	0.000138565	hypothetical protein F383_08682
Ghi_A01G01936	805.163	388.571	0.482599	-1.0511	1.86697e-29	Alpha,alpha-trehalose-phosphate synthase
Ghi_A05G10336	172.461	83.2253	0.482575	-1.05118	1.12713e-08	PREDICTED: VQ motif-containing protein 4-like
Ghi_A07G05131	724.643	349.685	0.482562	-1.05121	2.34415e-27	Protein FRIGIDA -like protein
Ghi_A04G07751	243.865	117.659	0.482476	-1.05147	1.35083e-11	hypothetical protein F383_01211
Ghi_A08G06916	1025.82	494.896	0.482439	-1.05158	9.97024e-35	Actin-7 -like protein
Ghi_A13G00766	257.537	124.245	0.482437	-1.05159	3.9122e-12	PREDICTED: uncharacterized protein At5g39865-like
Ghi_A08G15261	255.372	123.18	0.482356	-1.05183	4.51858e-12	hypothetical protein F383_17450
Ghi_A07G12291	570.122	274.923	0.482218	-1.05224	2.21365e-15	hypothetical protein B456_001G234100
Ghi_A12G09496	69.9485	33.7129	0.481968	-1.05299	0.000702359	PREDICTED: tobamovirus multiplication protein 3-like
Ghi_A06G12816	206.951	99.7087	0.481798	-1.0535	3.83027e-10	PREDICTED: scarecrow-like protein 13
Ghi_A03G12736	527.538	254.017	0.481515	-1.05435	1.7017e-09	Purple acid phosphatase 2
Ghi_A07G08111	114.244	55.0001	0.481429	-1.05461	3.54474e-06	Putative late blight resistance R1A-3
Ghi_A13G06616	118.035	56.8157	0.481346	-1.05485	2.36245e-06	syntaxin-131 protein
Ghi_A09G01631	116.524	56.0816	0.481289	-1.05503	2.73337e-06	PREDICTED: protein RST1
Ghi_A07G03031	192.74	92.7559	0.481249	-1.05514	1.42108e-09	AMP-dependent synthetase and ligase family protein
Ghi_A05G20091	97.5575	46.9439	0.481192	-1.05531	1.93775e-05	Ankyrin-3
Ghi_A01G05681	219.55	105.582	0.480902	-1.05619	1.0922e-10	PREDICTED: S-adenosyl-L-methionine-dependent tRNA 4-demethylwyosine synthase
Ghi_A10G03541	1550.79	745.553	0.480757	-1.05662	5.40027e-45	PREDICTED: uncharacterized protein LOC105776468
Ghi_A01G08671	82.3662	39.5965	0.480737	-1.05668	9.47737e-05	Trihelix transcription factor GT-1 -like protein
Ghi_A01G01061	497.232	238.997	0.480656	-1.05692	8.1195e-21	PREDICTED: long chain acyl-CoA synthetase 6, peroxisomal-like
Ghi_A08G09036	609.393	292.468	0.479933	-1.0591	2.21634e-24	Cationic amino acid transporter 9, chloroplastic -like protein
Ghi_A06G00241	1775.38	851.971	0.47988	-1.05925	1.12819e-48	Filament-like plant protein 4
Ghi_A12G13436	76.4534	36.6672	0.479602	-1.06009	0.000171477	hypothetical protein F383_19964
Ghi_A06G06226	81.829	39.2331	0.479452	-1.06054	9.64342e-05	hypothetical protein B456_010G121100
Ghi_A01G01301	61.237	29.3265	0.478902	-1.0622	0.000857913	PREDICTED: uncharacterized protein LOC105775245
Ghi_A06G01261	77.3004	37.0046	0.478712	-1.06277	0.000151795	PREDICTED: uncharacterized protein LOC105774652
Ghi_A12G12551	153.167	73.3186	0.478684	-1.06285	5.59354e-08	Beta-amylase 3, chloroplastic -like protein
Ghi_A03G01176	276.576	132.314	0.4784	-1.06371	4.15466e-13	hypothetical protein F383_17805
Ghi_A04G00441	92.7407	44.3474	0.478187	-1.06435	2.7878e-05	PREDICTED: probable long-chain-alcohol O-fatty-acyltransferase 5
Ghi_A03G12216	344.587	164.555	0.477541	-1.0663	8.89161e-16	PREDICTED: filament-like plant protein 7
Ghi_A10G14011	76.0872	36.3028	0.477121	-1.06757	0.000158263	PREDICTED: uncharacterized protein LOC105776884
Ghi_A06G04431	359.704	171.555	0.476934	-1.06814	1.55578e-15	Auxin-induced 15A
Ghi_A10G08866	289.166	137.849	0.476712	-1.06881	4.45448e-10	PREDICTED: acyl-
Ghi_A07G13436	646.065	307.877	0.476541	-1.06933	6.71991e-26	Putative phospholipid-transporting ATPase 8 -like protein
Ghi_A10G03116	253.892	120.96	0.476422	-1.06969	2.4951e-12	GDP-fucose O-fucosyltransferase 2
Ghi_A10G13226	317.917	151.384	0.476175	-1.07044	7.38966e-15	Dual specificity phosphatase 4
Ghi_A06G10686	438.944	208.938	0.476001	-1.07096	2.69098e-19	hypothetical protein F383_13827
Ghi_A01G02701	402.692	191.68	0.475997	-1.07097	5.21285e-18	PREDICTED: probable bifunctional methylthioribulose-1-phosphate dehydratase/enolase-phosphatase E1 isoform X1
Ghi_A09G07976	3311.15	1575.44	0.475797	-1.07158	7.19446e-66	PREDICTED: exocyst complex component EXO70A1
Ghi_A13G13681	108.046	51.3217	0.474998	-1.07401	0.000161604	hypothetical protein F383_23132
Ghi_A12G12581	108.171	51.3191	0.474427	-1.07574	4.76349e-06	Cationic amino acid transporter 7, chloroplastic -like protein
[truncated: 1,790 more rows]

## Sheet: Supplementary Table 9
Supplementary Table 9 Differentially expressed genes between A1 and At1 in elongating fibers at 15 DPA.
[truncated: 6,292 more rows]

[truncated: 5 more sheets: Supplementary table 10, Supplementary table 11, Supplementary table 12, Supplementary table 13, Supplementary table 14]
