# Supplementary material for: Genome sequence of Gossypium herbaceum and genome updates of Gossypium arboreum and Gossypium hirsutum provide insights into cotton A-genome evolution
Source: Nat Genet. 2020 Apr 13;52(5):516–24. doi: 10.1038/s41588-020-0607-4 (PMC7203013; doi:10.1038/s41588-020-0607-4)
Supplement: Source Data Fig. 2 — Statistical Source Data [file 41588_2020_607_MOESM4_ESM.xlsx]

## Sheet: Source data Fig. 2c
Type	Dt1 vs. D5	At1 vs. Dt1	A2 vs. D5	A1 vs. D5	A1 vs. A2	A1 vs. At1	A2 vs. At1	Dt2 vs. D5	At2 vs. Dt2	A1 vs. At2	A2 vs. At2
0	0.164952	0.0604699	0.026053	0.0517063	0.278164	0.255159	0.252719	0.186472	0.0574465	0.302237	0.238379
0.0015	0.184359	0	0	0	1.23909	0.532505	0.571366	0.16952	0	0.423131	0.496623
0.0025	1.15467	0	0.00868432	0	3.8943	2.59596	2.37337	0.915409	0	2.47834	2.36393
0.0035	2.72657	0.0431928	0.00868432	0.00861772	7.00468	5.5913	4.92254	3.03441	0.0287233	5.37981	4.86691
0.0045	4.53134	0.103663	0.0434216	0.0689417	9.87483	7.0335	6.82343	4.83133	0.0574465	8.14024	8.04529
0.0055	5.43373	0.30235	0.130265	0.137883	9.54609	8.04304	7.62554	6.13663	0.143616	9.38948	9.13786
0.0065	5.37551	0.414651	0.199739	0.232678	8.38285	7.55491	7.24096	6.49263	0.301594	7.81785	7.96583
0.0075	5.82185	0.42329	0.225792	0.293002	7.49779	6.63412	6.42787	5.74674	0.373402	7.29398	7.2507
0.0085	6.03532	0.613338	0.434216	0.353326	6.84031	6.34568	6.33996	5.8654	0.416487	6.32682	7.15137
0.0095	5.86066	0.596061	0.633956	0.473974	5.52535	5.32505	5.53785	5.8993	0.588827	5.96413	5.42312
0.0105	5.40462	0.734278	0.451585	0.517063	4.77937	5.10317	4.83463	4.93304	0.545742	4.99698	4.76758
0.0115	5.23967	0.794748	0.651324	0.79283	3.72993	4.83692	4.8676	5.54331	0.631912	4.81564	4.46961
0.0125	5.47254	1.01071	0.764221	0.810065	3.35061	3.73863	3.86771	4.76352	0.746805	4.02982	3.7942
0.0135	4.13351	1.21804	0.851064	0.749741	2.94601	3.21722	3.56005	4.50924	1.0484	3.4052	3.21812
0.0145	3.82302	1.01071	0.746852	0.98242	2.36439	3.01753	2.92276	3.69554	1.01968	2.80073	2.6023
0.0155	3.58044	1.28715	1.00738	0.999655	1.82071	2.47393	2.65905	3.47517	0.904782	1.99476	2.12555
0.0165	3.49311	1.52903	1.29396	1.38745	1.61841	2.01908	2.41732	3.50907	1.39308	2.09551	1.96663
0.0175	3.01766	1.60677	1.53713	1.49087	1.46668	2.19658	1.8899	2.81404	1.46489	1.81342	1.84744
0.0185	2.60043	1.66724	1.26791	1.6546	1.39082	1.6308	1.81299	2.44109	1.56542	1.67238	1.9269
0.0195	2.5034	1.95232	1.61528	1.6546	1.20116	1.45329	1.40644	2.37328	1.68031	1.28954	1.5296
0.0205	2.03765	1.86593	1.84976	1.78387	0.847136	1.04282	1.36249	1.89863	1.57978	1.37014	1.07271
0.0215	1.73685	2.14236	1.62397	1.84419	0.821849	1.2647	1.05483	1.94948	1.66595	0.926859	1.1919
0.0225	1.52338	1.96959	1.9366	1.77525	0.69541	1.03173	1.19767	1.55959	1.93882	0.846262	1.05284
0.0235	1.54279	2.05598	1.7195	1.8959	0.606904	0.876414	0.988902	1.37311	2.02499	0.805964	0.893921
0.0245	1.32932	2.42744	2.22319	2.22337	0.606904	0.998447	0.824085	1.40702	2.31222	0.785815	0.953516
0.0255	1.29051	2.22875	2.1624	2.22337	0.632191	0.732194	0.582354	1.05103	2.19733	0.604473	0.874056
0.0265	0.970309	2.45335	2.24924	2.63702	0.505753	0.63235	0.736183	0.966265	2.29786	0.68507	0.595948
0.0275	0.844168	2.57429	2.57924	2.66287	0.467821	0.698913	0.670256	0.728937	2.51328	0.705219	0.893921
0.0285	0.747138	2.56565	2.53582	2.61117	0.404602	0.698913	0.670256	0.695033	2.71435	0.483578	0.456893
0.0295	0.708325	2.47927	2.69214	2.5767	0.417246	0.410473	0.725195	0.695033	2.45584	0.544026	0.456893
0.0305	0.640404	2.51382	2.83977	2.69735	0.328739	0.510317	0.505439	0.559417	2.68562	0.382833	0.516488
0.0315	0.679216	2.51382	2.31871	2.49914	0.328739	0.543599	0.4505	0.678081	2.54201	0.423131	0.456893
0.0325	0.620997	2.56565	2.83109	2.6284	0.354027	0.43266	0.417537	0.559417	2.52765	0.402982	0.437028
0.0335	0.475451	2.20283	2.61398	2.51637	0.303452	0.465942	0.395561	0.457705	2.16861	0.44328	0.317839
0.0345	0.50456	2.51382	2.37082	2.49914	0.177014	0.299534	0.296671	0.491609	2.59945	0.382833	0.238379
0.0355	0.465748	2.43607	2.73556	2.52499	0.278164	0.255159	0.406549	0.542465	2.35531	0.382833	0.417163
0.0365	0.446342	2.45335	2.33608	2.45605	0.202301	0.366097	0.307658	0.491609	2.21169	0.423131	0.317839
0.0375	0.37842	2.14236	2.43161	2.55084	0.202301	0.28844	0.373585	0.288184	2.49892	0.261938	0.377433
0.0385	0.349311	2.18556	2.34477	2.22337	0.252876	0.255159	0.395561	0.355993	1.99627	0.362684	0.218514
0.0395	0.320202	2.14236	2.47503	2.30093	0.177014	0.28844	0.384573	0.25428	2.13988	0.282087	0.278109
0.0405	0.261983	2.21147	2.12766	2.14581	0.214945	0.255159	0.285683	0.322088	2.11116	0.141044	0.238379
0.0415	0.194062	1.75363	2.24924	2.00793	0.177014	0.28844	0.230744	0.237328	2.01063	0.22164	0.278109
0.0425	0.320202	1.77954	1.70213	2.07687	0.202301	0.299534	0.340622	0.203424	1.80956	0.141044	0.198649
0.0435	0.194062	1.63269	1.80634	1.81834	0.252876	0.399379	0.285683	0.237328	1.7952	0.161193	0.158919
0.0445	0.213468	1.63269	1.80634	1.82696	0.0885068	0.232971	0.263707	0.237328	1.88137	0.161193	0.139054
0.0455	0.116437	1.31306	1.82371	1.72354	0.240233	0.199689	0.230744	0.271232	1.70903	0.282087	0.278109
0.0465	0.203765	1.45128	1.64134	1.54257	0.177014	0.188596	0.274695	0.101712	1.66595	0.181342	0.11919
0.0475	0.194062	1.45992	1.65871	1.59428	0.189657	0.255159	0.153829	0.152568	1.56542	0.161193	0.139054
0.0485	0.164952	1.45128	1.38949	1.24957	0.16437	0.199689	0.186793	0.203424	1.50797	0.141044	0.198649
0.0495	0.116437	1.52039	1.42423	1.52534	0.16437	0.133126	0.241732	0.135616	1.53669	0.241789	0.178784
0.0505	0.145546	1.06254	1.29396	1.13754	0.16437	0.199689	0.208768	0.135616	1.4218	0.0805964	0.158919
0.0515	0.135843	1.29578	1.14633	1.1203	0.189657	0.155314	0.175805	0.135616	1.50797	0.141044	0.0794597
0.0525	0.135843	1.16621	1.23317	1.08583	0.113794	0.199689	0.142841	0.101712	1.27818	0.120895	0.139054
0.0535	0.106734	0.967519	1.17238	1.19786	0.214945	0.232971	0.241732	0.0678081	1.0484	0.181342	0.178784
0.0545	0.116437	0.993435	1.06817	1.0686	0.151726	0.166408	0.142841	0.118664	1.20638	0.22164	0.198649
0.0555	0.12614	1.07118	0.885801	0.98242	0.0632191	0.199689	0.19778	0.101712	1.19201	0.120895	0.139054
0.0565	0.116437	0.820663	0.877117	1.01689	0.139082	0.199689	0.219756	0.152568	0.947867	0.161193	0.139054
0.0575	0.116437	0.742916	0.668693	0.79283	0.139082	0.133126	0.241732	0.0508561	0.947867	0.141044	0.139054
0.0585	0.106734	0.682446	0.790274	0.749741	0.0885068	0.177502	0.274695	0.186472	1.01968	0.0201491	0.0794597
0.0595	0.0485154	0.596061	0.694746	0.594623	0.126438	0.177502	0.241732	0.0508561	0.919144	0.100746	0.0993246
0.0605	0.0873278	0.760194	0.746852	0.698035	0.113794	0.177502	0.19778	0.203424	0.560103	0.120895	0.139054
0.0615	0.0970309	0.777471	0.720799	0.723888	0.101151	0.122032	0.186793	0.0847601	0.861698	0.181342	0.0993246
0.0625	0.0776247	0.587422	0.633956	0.672182	0.16437	0.155314	0.142841	0.135616	0.947867	0.120895	0.139054
0.0635	0.0679216	0.691085	0.555797	0.508445	0.113794	0.0998447	0.131854	0.0508561	0.545742	0.141044	0.0993246
0.0645	0.0776247	0.604699	0.651324	0.646329	0.101151	0.133126	0.109878	0.0847601	0.689358	0.0402982	0.0397298
0.0655	0.0970309	0.544229	0.538428	0.60324	0.126438	0.0554693	0.0659268	0.101712	0.574465	0.0402982	0.0595948
0.0665	0.0776247	0.48376	0.599218	0.594623	0.126438	0.177502	0.0988902	0.118664	0.344679	0.0805964	0.139054
0.0675	0.0679216	0.42329	0.503691	0.473974	0.0885068	0.155314	0.175805	0.0339041	0.473934	0.0805964	0.11919
0.0685	0.116437	0.449205	0.538428	0.473974	0.0758629	0.133126	0.0988902	0.0678081	0.430849	0.0805964	0.0794597
0.0695	0.0970309	0.431928	0.625271	0.473974	0.0885068	0.0443754	0.164817	0.0508561	0.430849	0.0604473	0.11919
0.0705	0.0776247	0.406012	0.442901	0.318856	0.0505753	0.122032	0.131854	0.0508561	0.502657	0.0805964	0.198649
0.0715	0.116437	0.466482	0.425532	0.422268	0.101151	0.0998447	0.164817	0.101712	0.430849	0.100746	0.0595948
0.0725	0.0970309	0.406012	0.434216	0.318856	0.101151	0.0665631	0.120866	0.101712	0.402126	0.0805964	0.0397298
0.0735	0.0291093	0.371458	0.330004	0.370562	0.0885068	0.110939	0.131854	0.0678081	0.416487	0.141044	0.158919
0.0745	0.0388123	0.30235	0.434216	0.361944	0.0505753	0.0554693	0.0988902	0.0678081	0.301594	0.0604473	0.139054
0.0755	0.106734	0.250518	0.373426	0.370562	0.0505753	0.0554693	0.0769146	0.0678081	0.215424	0.0805964	0.0794597
0.0765	0.0291093	0.345543	0.286583	0.284385	0.101151	0.122032	0.0879024	0.016952	0.244148	0.161193	0.0993246
0.0775	0.0582185	0.328265	0.295267	0.232678	0.0632191	0.133126	0.19778	0.0339041	0.17234	0.0604473	0.0595948
0.0785	0.0485154	0.233241	0.295267	0.284385	0.0758629	0.110939	0.120866	0.0339041	0.201063	0.0402982	0.11919
0.0795	0.0485154	0.293711	0.330004	0.241296	0.126438	0.0887508	0.109878	0.0847601	0.359041	0.0805964	0.11919
0.0805	0.0776247	0.198687	0.191055	0.163737	0.0758629	0.0887508	0.131854	0.118664	0.114893	0.0805964	0.0993246
0.0815	0.0679216	0.198687	0.277898	0.30162	0.0252876	0.0665631	0.120866	0.0339041	0.287233	0	0.11919
0.0825	0.0485154	0.233241	0.199739	0.215443	0.0885068	0.133126	0.054939	0.118664	0.244148	0.0402982	0.0397298
0.0835	0.0970309	0.207326	0.208424	0.215443	0.0885068	0.0665631	0.0988902	0.0508561	0.215424	0.0402982	0.139054
0.0845	0.0388123	0.215964	0.277898	0.180972	0.126438	0.0887508	0.0988902	0.101712	0.244148	0.0402982	0.0198649
0.0855	0.0291093	0.24188	0.225792	0.267149	0.126438	0.0887508	0.0769146	0.0339041	0.201063	0.0201491	0.0595948
0.0865	0.0582185	0.207326	0.208424	0.215443	0.0632191	0.0998447	0.0988902	0	0.258509	0.100746	0.0198649
0.0875	0.0582185	0.198687	0.156318	0.224061	0.0758629	0.110939	0.0659268	0.016952	0.186701	0.0402982	0.0595948
0.0885	0.0582185	0.224603	0.173686	0.232678	0.0885068	0.0887508	0.0659268	0.0339041	0.17234	0.0201491	0
0.0895	0.0485154	0.198687	0.225792	0.18959	0.0885068	0.0887508	0.0769146	0.0339041	0.143616	0.0604473	0.11919
0.0905	0.0582185	0.12094	0.234477	0.120648	0.0758629	0.133126	0.0988902	0.0339041	0.0861698	0.0402982	0.0794597
0.0915	0.0291093	0.112301	0.191055	0.215443	0.0885068	0.0554693	0.054939	0.0508561	0.129255	0.0402982	0.0794597
0.0925	0.0291093	0.138217	0.243161	0.146501	0.0505753	0.0998447	0.109878	0.016952	0.129255	0.0805964	0.0993246
0.0935	0.0291093	0.129578	0.217108	0.137883	0.113794	0.0443754	0.0769146	0.0678081	0.17234	0.0604473	0.11919
0.0945	0.0776247	0.103663	0.173686	0.224061	0.0632191	0.0554693	0.054939	0	0.143616	0.0805964	0.0794597
0.0955	0.0679216	0.112301	0.121581	0.11203	0.0505753	0.0554693	0.0988902	0.016952	0.100531	0.0604473	0.0198649
0.0965	0.0485154	0.129578	0.156318	0.129266	0.0505753	0.122032	0.0329634	0.0508561	0.114893	0.0805964	0.0198649
0.0975	0.0291093	0.112301	0.112896	0.137883	0.0505753	0.133126	0.0659268	0.016952	0.114893	0.0604473	0.0397298
0.0985	0.0582185	0.12094	0.104212	0.0775595	0.0252876	0.0554693	0.054939	0.0339041	0.0574465	0.0201491	0.0993246
0.0995	0.12614	0.12094	0.173686	0.180972	0.0252876	0.077657	0.109878	0.0508561	0.157978	0.0805964	0.0794597
0.1005	0.0485154	0.112301	0.138949	0.18959	0.0252876	0.0443754	0.054939	0.016952	0.143616	0.0604473	0.0198649

## Sheet: Source data Fig. 2d 
Comparisons	Type	Identical sites of orthologues
AA1_AA2	A->A	12364
AA1_AA2	C->C	2251
AA1_AA2	D->D	6550
AA1_AA2	E->E	6849
AA1_AA2	F->F	4906
AA1_AA2	G->G	10231
AA1_AA2	H->H	3233
AA1_AA2	I->I	7238
AA1_AA2	K->K	6384
AA1_AA2	L->L	15189
AA1_AA2	M->M	2291
AA1_AA2	N->N	5717
AA1_AA2	P->P	9743
AA1_AA2	Q->Q	4698
AA1_AA2	R->R	9395
AA1_AA2	S->S	15921
AA1_AA2	T->T	9889
AA1_AA2	V->V	10444
AA1_AA2	W->W	679
AA1_AA2	Y->Y	3441
AA1_AT2	A->A	11065
AA1_AT2	C->C	1990
AA1_AT2	D->D	5564
AA1_AT2	E->E	5849
AA1_AT2	F->F	4459
AA1_AT2	G->G	9360
AA1_AT2	H->H	2748
AA1_AT2	I->I	6237
AA1_AT2	K->K	5464
AA1_AT2	L->L	13833
AA1_AT2	M->M	1667
AA1_AT2	N->N	4945
AA1_AT2	P->P	8999
AA1_AT2	Q->Q	3924
AA1_AT2	R->R	7999
AA1_AT2	S->S	14438
AA1_AT2	T->T	8827
AA1_AT2	V->V	9059
AA1_AT2	W->W	518
AA1_AT2	Y->Y	2975
AA1_AT	A->A	10884
AA1_AT	C->C	1871
AA1_AT	D->D	5405
AA1_AT	E->E	5638
AA1_AT	F->F	4215
AA1_AT	G->G	9109
AA1_AT	H->H	2650
AA1_AT	I->I	5887
AA1_AT	K->K	5182
AA1_AT	L->L	13429
AA1_AT	M->M	1622
AA1_AT	N->N	4691
AA1_AT	P->P	8862
AA1_AT	Q->Q	3805
AA1_AT	R->R	7815
AA1_AT	S->S	13850
AA1_AT	T->T	8604
AA1_AT	V->V	8701
AA1_AT	W->W	420
AA1_AT	Y->Y	2831
AA2_AT2	A->A	10614
AA2_AT2	C->C	1922
AA2_AT2	D->D	5350
AA2_AT2	E->E	5626
AA2_AT2	F->F	4214
AA2_AT2	G->G	8989
AA2_AT2	H->H	2568
AA2_AT2	I->I	6074
AA2_AT2	K->K	5307
AA2_AT2	L->L	13662
AA2_AT2	M->M	1532
AA2_AT2	N->N	4807
AA2_AT2	P->P	8739
AA2_AT2	Q->Q	3816
AA2_AT2	R->R	7680
AA2_AT2	S->S	13979
AA2_AT2	T->T	8598
AA2_AT2	V->V	8857
AA2_AT2	W->W	481
AA2_AT2	Y->Y	2980
AA2_AT	A->A	10457
AA2_AT	C->C	1822
AA2_AT	D->D	5235
AA2_AT	E->E	5457
AA2_AT	F->F	4004
AA2_AT	G->G	8748
AA2_AT	H->H	2489
AA2_AT	I->I	5760
AA2_AT	K->K	5069
AA2_AT	L->L	13306
AA2_AT	M->M	1513
AA2_AT	N->N	4602
AA2_AT	P->P	8608
AA2_AT	Q->Q	3716
AA2_AT	R->R	7513
AA2_AT	S->S	13450
AA2_AT	T->T	8420
AA2_AT	V->V	8556
AA2_AT	W->W	392
AA2_AT	Y->Y	2846

## Sheet: Source data Fig. 2f
Chromosome	A1 VS. At1	A2 VS. At1
1	981568	1102655
2	1010596	1060227
3	1000696	1078235
4	772071	824372
5	927365	1033685
6	1210997	1306412
7	932357	1011698
8	1177562	1237674
9	760404	828254
10	1162689	1240384
11	1141749	1231757
12	973107	1094401
13	1026430	1113166
