# Supplementary material for: Genome sequence of Gossypium herbaceum and genome updates of Gossypium arboreum and Gossypium hirsutum provide insights into cotton A-genome evolution
Source: Nat Genet. 2020 Apr 13;52(5):516–24. doi: 10.1038/s41588-020-0607-4 (PMC7203013; doi:10.1038/s41588-020-0607-4)
Supplement: Source Data Fig. 5 — Statistical Source Data [file 41588_2020_607_MOESM5_ESM.xlsx]

## Sheet: Source data Fig. 5a 
Cotton species	5 DPA (mm)	10 DPA (mm)	15 DPA (mm)	20 DPA (mm)	25 DPA (mm)	30 DPA (mm)
A1	2	7.5	11.6	14	14.5	15.2
	2	7.3	12.2	14.7	14.7	15
	1.9	6.8	11.6	13.8	15.2	15
	2.1	7	12.1	14.6	15	14.8
	2.2	6.5	11.8	15.3	14.3	14.3
	2	6.6	11.7	16	14	15.2
	1.8	6.8	11.4	14.7	14.4	14.7
	1.7	7.2	11.4	13.9	15	16
	2	7	11.5	14.6	13.9	15.2
	1.8	7	12.2	15	15.6	14.8
	2.1	7.3	12.4	15.3	15	14
	2	6.8	12.5	16.2	14	13.8
	2.3	6.7	13	14	15.8	14.4
	1.8	7.8	12.8	14.5	16.2	15.6
	2	7.5	12.3	14.7	16	15.8
	2	6.8	12.9	13.5	14.6	16.2
	1.7	7	13	14.3	14.8	14.5
	1.8	7	12.7	14.3	15.3	15.5
	2.1	7.3	12.6	14.7	15	15.8
	2.2	7.5	12.8	15.2	14.3	14.3
	2.3	7.2	11.9	14	15.4	14
	2	8.2	12.5	14.3	15	13.8
	1.8	6.2	12.8	15	15	14.4
	1.6	8	12.6	15.5	14.7	15.2
	2.2	7.5	12.7	14.6	15.2	15
	2	7.6	11.9	14.4	14.4	14
	2	6.5	12.6	15.2	14	13.5
	2.3	6.8	12.7	14.7	15.5	13.3
	1.7	6	11.8	14.4	15	14.2
	1.8	6.4	12.6	14.8	14.8	14.3
(AD)1	1.8	8.3	18.8	24.5	27.8	31
	1.8	8.2	18.2	24.8	28.3	30.8
	1.9	8.5	17	24.5	28.5	30
	2	8	18.2	24	28.2	31.5
	2	7.8	18	25.2	29	29.3
	2	7.5	16.9	25.3	29.3	30.5
	1.8	8	17.5	24	27.7	29.4
	1.8	8.2	18	25	29.5	29.8
	2.1	7.9	18.3	24.8	28.7	28.8
	2.2	8	18.2	24.8	28.8	30.7
	2	7.3	18	24.5	29	30.4
	2.1	7.8	17.8	24.8	27.7	31.5
	2.1	8.7	18.1	25	28.5	31.4
	2.2	8	18	25.2	27.6	31.2
	1.8	7.8	18	25.8	28	30.7
	2	8	17.4	26	28.7	30.4
	1.8	8.2	16.8	24.2	29.5	29.8
	1.9	8.5	18	23.8	28.8	30
	2	7.6	18.2	24	27	30.2
	2.2	8	18.9	24.5	28	30
	2.2	8.3	17.8	23.8	28.3	31
	2.1	8.1	17.5	24.6	30	30.6
	2	6.8	17	25.5	27.7	30.3
	2	8	17.2	25.2	28.5	31.3
	1.9	7.7	18.4	24.7	28.6	30.7
	2	7.2	17.8	24.8	28.3	31
	2	8.9	18.5	24.3	29.5	30.2
	2	8	18.3	24	28	30.4
	2.1	7.2	18.2	26	28.2	31
	2	7.8	18	26.2	27.8	31.4
A2	2	5	10.5	15	16	15
	2.3	5	11	14.5	15.5	15.5
	2.2	5.5	10	14.8	16.5	17
	2	6	10.5	16	17	16.2
	2	5.2	11.5	16	15.2	16.3
	2	4.5	11.5	15	16	17.2
	2.2	5	10	15.8	16.5	15.5
	2	5	10	16.2	16.5	16
	2	5.15	10	16	15	17
	1.8	5.15	11.2	16	14.8	17
	2.1	5.15	11	16.2	16.5	16.5
	2.2	5.15	9.5	15	16.5	17
	2.3	5.15	11	15.5	17	16.8
	2.3	5.15	11	15.5	15.5	16.5
	2.6	5.15	11	15.5	16	17.2
	2.3	5.15	11	15.5	16	18
	2.5	5.15	11	15.5	16	16
	2	5.15	11	15.5	16	15.8
	2	5.15	11	15.5	16	16
	2.1	5.15	11	15.5	16	16
	1.8	5.15	11	15.5	16	16.3
	1.8	5.15	11	15.5	16	15.5
	2.1	5.15	11	15.5	16	15
	2.1	5.15	11	15.5	16	14
	2.1	5.15	11	15.5	16	15.3
	2.1	5.15	11	15.5	16	15
	2.1	5.15	11	15.5	16	16
	2.1	5.15	11	15.5	16	16.2
	2.1	5.15	11	15.5	16	15
	2.1	5.15	11	15.5	16	16

## Sheet: Source data Fig. 5e
Enrichment of Bilogical process	P-value	-LOG10 (P-value)
fatty acid biosynthetic process	0.0013	2.88606
cell wall organization or biogenesis	0.0017	2.76955
carbohydrate metabolic process	0.0024	2.61979
oxylipin metabolic process	0.005	2.30103
cellular carbohydrate biosynthetic process	0.0062	2.20761
lipid transport	0.0063	2.20066
fatty acid metabolic process	0.0067	2.17393
monocarboxylic acid metabolic process	0.007	2.1549
glucan metabolic process	0.0083	2.08092
cellular polysaccharide biosynthetic process	0.0088	2.05552
lipid localization	0.0091	2.04096
cellulose biosynthetic process	0.01	2
